# Supplementary material for: A Framework for Classification of Prokaryotic Protein Kinases
Source: PLoS One. 2010 May 26;5(5):e10608. doi: 10.1371/journal.pone.0010608 (PMC2877116; doi:10.1371/journal.pone.0010608)
Supplement: File S2 — Taxonomic level specificity details of clusters. (0.08 MB XLS) [file pone.0010608.s002.xls]

## Sheet: Sheet1
		Taxonomic level specificity details of clusters
This file provides details about taxonomic level specificity of clusters which have 4 or more members. First column represents the serial no. of cluster and GI code of protein separated by colon. Second column represents the name of organism. Third column represent the correspondence to subfamily of kinases as proposed by Kannan et al [Reference 6]. Fourth column represents the level of taxonomy …
For instance, cluster number 6 members pick homologs “exclusively” from phylum Proteobacteria and its first member with GI code 13475495 is categorized in pknb subfamily of kinases as proposed by Kannan et al [Reference 6].
For example, cluster number 3 represents *Mainly Bacteria; Proteobacteria in fourth column which suggests that cluster No. 3 members pick homologs “predominantly” from phylum Proteobacteria.
Cluster Number:GI code	Organism Name	Kannan's et al [Ref. 6] subfamily correspondence	Taxonomic specificity
1.cluster:113476443	Trichodesmium erythraeum	-
1.cluster:113477314	Trichodesmium erythraeum	-
1.cluster:17130246	Anabaena sp	pknb.all.pep
1.cluster:83312035	Magnetospirillum magneticum	-
----------------------------------------------------
----------------------------------------------------
2.cluster:113475755	Trichodesmium erythraeum	-
2.cluster:17129699	Anabaena sp	pknb.all.pep
2.cluster:17130054	Anabaena sp	pknb.all.pep
2.cluster:17130055	Anabaena sp	pknb.all.pep
2.cluster:17130231	Anabaena sp	pknb.all.pep
2.cluster:17131349	Anabaena sp	-
2.cluster:17131374	Anabaena sp	pknb.all.pep
2.cluster:17132690	Anabaena sp	pknb.all.pep
2.cluster:17133824	Anabaena sp	pknb.all.pep
2.cluster:17135445	Anabaena sp	pknb.all.pep
2.cluster:24195011	Leptospira interrogans	pknb.all.pep
----------------------------------------------------
----------------------------------------------------
3.cluster:108757395	Myxococcus xanthus	-	*Mainly Bacteria; Proteobacteria
3.cluster:108757860	Myxococcus xanthus	-
3.cluster:108761044	Myxococcus xanthus	-
3.cluster:108761750	Myxococcus xanthus	-
3.cluster:108763079	Myxococcus xanthus	-
3.cluster:108763872	Myxococcus xanthus	-
3.cluster:108764042	Myxococcus xanthus	-
----------------------------------------------------
----------------------------------------------------
4.cluster:9947642	Pseudomonas aeruginosa	-	*Mainly Bacteria; Proteobacteria
4.cluster:104779802	Pseudomonas entomophila	-
4.cluster:28855779	Pseudomonas syringae	-
4.cluster:28872524	Pseudomonas syringae	pknb.all.pep
----------------------------------------------------
----------------------------------------------------
5.cluster:109898357	Pseudoalteromonas atlantica	-	Bacteria; Proteobacteria; Gammaproteobacteria
5.cluster:113968923	Shewanella sp	-
5.cluster:114048939	Shewanella sp	-
5.cluster:126172788	Shewanella baltica	-
5.cluster:24372172	Shewanella oneidensis	-
5.cluster:71281961	Colwellia psychrerythraea	-
----------------------------------------------------
----------------------------------------------------
6.cluster:13475495	Rhizobium loti	pknb.all.pep	Bacteria; Proteobacteria
6.cluster:115525927	Rhodopseudomonas palustris	-
6.cluster:120612910	Acidovorax avenae	-
6.cluster:121592911	Acidovorax sp	-
6.cluster:121610423	Verminephrobacter eiseniae	-
6.cluster:124268216	Methylibium petroleiphilum	-
6.cluster:27353958	Bradyrhizobium japonicum	-
6.cluster:86160117	Anaeromyxobacter dehalogenans	-
----------------------------------------------------
----------------------------------------------------
7.cluster:15920911	Sulfolobus tokodaii	-	Archaea; Crenarchaeota; Thermoprotei; Sulfolobales; Sulfolobaceae
7.cluster:15921136	Sulfolobus tokodaii	-
7.cluster:70606821	Sulfolobus acidocaldarius	epk.all.pep
7.cluster:70606951	Sulfolobus acidocaldarius	epk.all.pep
----------------------------------------------------
----------------------------------------------------
8.cluster:13092623	Mycobacterium leprae	-	Bacteria; Actinobacteria; Actinobacteridae; Actinomycetales
8.cluster:111019188	Rhodococcus sp	-
8.cluster:111020581	Rhodococcus sp	-
8.cluster:145220807	Mycobacterium gilvum	-
8.cluster:29831918	Streptomyces avermitilis	-
8.cluster:54027318	Nocardia farcinica	epk.all.pep
8.cluster:86741120	Frankia sp	-
8.cluster:86741498	Frankia sp	-
----------------------------------------------------
----------------------------------------------------
9.cluster:116749962	Syntrophobacter fumaroxidans	-
9.cluster:116749963	Syntrophobacter fumaroxidans	-
9.cluster:21222230	Streptomyces coelicolor	-
9.cluster:48477207	Picrophilus torridus	pknb.all.pep
----------------------------------------------------
----------------------------------------------------
10.cluster:111023174	Rhodococcus sp	-	*Mainly Bacteria; Actinobacteria
10.cluster:119716210	Nocardioides sp	-
10.cluster:134100369	Saccharopolyspora erythraea	-
10.cluster:134102348	Saccharopolyspora erythraea	-
10.cluster:134102978	Saccharopolyspora erythraea	-
10.cluster:134103120	Saccharopolyspora erythraea	-
10.cluster:134103121	Saccharopolyspora erythraea	-
10.cluster:145593389	Salinispora tropica	-
10.cluster:145593410	Salinispora tropica	-
10.cluster:21222892	Streptomyces coelicolor	-
10.cluster:21223154	Streptomyces coelicolor	-
10.cluster:21223156	Streptomyces coelicolor	-
10.cluster:21223285	Streptomyces coelicolor	-
10.cluster:29827516	Streptomyces avermitilis	-
10.cluster:29831162	Streptomyces avermitilis	-
10.cluster:29831548	Streptomyces avermitilis	-
10.cluster:29831550	Streptomyces avermitilis	-
10.cluster:29831551	Streptomyces avermitilis	-
10.cluster:29831553	Streptomyces avermitilis	-
10.cluster:29833120	Streptomyces avermitilis	-
10.cluster:54022871	Nocardia farcinica	pknb.all.pep
10.cluster:54023812	Nocardia farcinica	pknb.all.pep
10.cluster:54025161	Nocardia farcinica	pknb.all.pep
10.cluster:86739075	Frankia sp	-
10.cluster:86739395	Frankia sp	-
10.cluster:86739396	Frankia sp	-
10.cluster:86740348	Frankia sp	-
10.cluster:86740837	Frankia sp	-
----------------------------------------------------
----------------------------------------------------
11.cluster:1552570	Mycobacterium tuberculosis	-
11.cluster:2911096	Mycobacterium tuberculosis	-
11.cluster:13092427	Mycobacterium leprae	-
11.cluster:111020684	Rhodococcus sp	-
11.cluster:116668589	Arthrobacter sp	-
11.cluster:116670115	Arthrobacter sp	-
11.cluster:119025057	Bifidobacterium adolescentis	-
11.cluster:119714295	Nocardioides sp	-
11.cluster:119900063	Azoarcus sp	-
11.cluster:119963247	Arthrobacter aurescens	-
11.cluster:120401052	Mycobacterium vanbaalenii	-
11.cluster:126432629	Mycobacterium sp	-
11.cluster:134096663	Saccharopolyspora erythraea	-
11.cluster:13879059	Mycobacterium tuberculosis	-
11.cluster:13881919	Mycobacterium tuberculosis	-
11.cluster:145221405	Mycobacterium gilvum	-
11.cluster:145592613	Salinispora tropica	-
11.cluster:145592614	Salinispora tropica	-
11.cluster:145594644	Salinispora tropica	-
11.cluster:19551292	Corynebacterium glutamicum	-
11.cluster:21222257	Streptomyces coelicolor	-
11.cluster:22777192	Oceanobacillus iheyensis	-
11.cluster:23325796	Bifidobacterium longum	-
11.cluster:23491869	Corynebacterium efficiens	-
11.cluster:28493744	Tropheryma whipplei	-
11.cluster:29830881	Streptomyces avermitilis	-
11.cluster:31791192	Mycobacterium bovis	-
11.cluster:31793354	Mycobacterium bovis	pknb.all.pep
11.cluster:38232690	Corynebacterium diphtheriae	pknb.all.pep
11.cluster:50841673	Propionibacterium acnes	pknb.all.pep
11.cluster:54022045	Nocardia farcinica	pknb.all.pep
11.cluster:68535100	Corynebacterium jeikeium	-
----------------------------------------------------
----------------------------------------------------
12.cluster:108760681	Myxococcus xanthus	-
12.cluster:111021257	Rhodococcus sp	-
12.cluster:126432846	Mycobacterium sp	-
12.cluster:41407147	Mycobacterium paratuberculosis	pknb.all.pep
12.cluster:54022953	Nocardia farcinica	pknb.all.pep
12.cluster:86158242	Anaeromyxobacter dehalogenans	-
----------------------------------------------------
----------------------------------------------------
13.cluster:108764043	Myxococcus xanthus	-
13.cluster:116624752	Solibacter usitatus	-
13.cluster:86156544	Anaeromyxobacter dehalogenans	-
13.cluster:86157501	Anaeromyxobacter dehalogenans	-
13.cluster:86160067	Anaeromyxobacter dehalogenans	-
13.cluster:86743111	Frankia sp	-
----------------------------------------------------
----------------------------------------------------
14.cluster:3261694	Mycobacterium tuberculosis	-	* Mainly Bacteria; Actinobacteria
14.cluster:111017305	Rhodococcus sp	-
14.cluster:111017776	Rhodococcus sp	-
14.cluster:111019396	Rhodococcus sp	-
14.cluster:111019707	Rhodococcus sp	-
14.cluster:111020008	Rhodococcus sp	-
14.cluster:111020359	Rhodococcus sp	-
14.cluster:111020362	Rhodococcus sp	-
14.cluster:111022297	Rhodococcus sp	-
14.cluster:111022800	Rhodococcus sp	-
14.cluster:111023893	Rhodococcus sp	-
14.cluster:111024860	Rhodococcus sp	-
14.cluster:111025634	Rhodococcus sp	-
14.cluster:111025675	Rhodococcus sp	-
14.cluster:111026298	Rhodococcus sp	-
14.cluster:111026426	Rhodococcus sp	-
14.cluster:111026453	Rhodococcus sp	-
14.cluster:111026885	Rhodococcus sp	-
14.cluster:111027133	Rhodococcus sp	-
14.cluster:120402091	Mycobacterium vanbaalenii	-
14.cluster:126437293	Mycobacterium sp	-
14.cluster:54022251	Nocardia farcinica	pknb.all.pep
----------------------------------------------------
----------------------------------------------------
15.cluster:113475717	Trichodesmium erythraeum	-	Bacteria; Cyanobacteria
15.cluster:17129783	Anabaena sp	epk.all.pep
15.cluster:17130959	Anabaena sp	epk.all.pep
15.cluster:17131350	Anabaena sp	epk.all.pep
15.cluster:17132214	Anabaena sp	epk.all.pep
15.cluster:17133805	Anabaena sp	epk.all.pep
15.cluster:17133950	Anabaena sp	epk.all.pep
15.cluster:22298748	Thermosynechococcus elongatus	epk.all.pep
----------------------------------------------------
----------------------------------------------------
16.cluster:12514297	Escherichia coli	-
16.cluster:15800944	Escherichia coli	-
16.cluster:27359109	Vibrio vulnificus	epk.all.pep
16.cluster:90022722	Saccharophagus degradans	-
----------------------------------------------------
----------------------------------------------------
17.cluster:1552569	Mycobacterium tuberculosis	-
17.cluster:13092426	Mycobacterium leprae	-
17.cluster:108757164	Myxococcus xanthus	-
17.cluster:119897189	Azoarcus sp	-
17.cluster:119900197	Azoarcus sp	-
17.cluster:120401051	Mycobacterium vanbaalenii	-
17.cluster:126432628	Mycobacterium sp	-
17.cluster:134096662	Saccharopolyspora erythraea	-
17.cluster:13879058	Mycobacterium tuberculosis	-
17.cluster:145221406	Mycobacterium gilvum	-
17.cluster:31791191	Mycobacterium bovis	-
17.cluster:41406114	Mycobacterium paratuberculosis	pknb.all.pep
17.cluster:54022044	Nocardia farcinica	pknb.all.pep
17.cluster:71282323	Colwellia psychrerythraea	pknb.all.pep
17.cluster:71906564	Dechloromonas aromatica	pknb.all.pep
17.cluster:83644775	Hahella chejuensis	-
17.cluster:90020763	Saccharophagus degradans	-
----------------------------------------------------
----------------------------------------------------
18.cluster:6457717	Deinococcus radiodurans	pknb.all.pep
18.cluster:111020683	Rhodococcus sp	-
18.cluster:29831967	Streptomyces avermitilis	-
18.cluster:94984835	Deinococcus geothermalis	-
----------------------------------------------------
----------------------------------------------------
19.cluster:113473984	Trichodesmium erythraeum	-	Bacteria; Cyanobacteria
19.cluster:113475316	Trichodesmium erythraeum	-
19.cluster:113475397	Trichodesmium erythraeum	-
19.cluster:113475398	Trichodesmium erythraeum	-
19.cluster:113477755	Trichodesmium erythraeum	-
19.cluster:17134417	Anabaena sp	epk.all.pep
----------------------------------------------------
----------------------------------------------------
20.cluster:6460339	Deinococcus radiodurans	pknb.all.pep
20.cluster:108762507	Myxococcus xanthus	-
20.cluster:83815929	Salinibacter ruber	-
20.cluster:94985497	Deinococcus geothermalis	-
----------------------------------------------------
----------------------------------------------------
21.cluster:116624299	Solibacter usitatus	-
21.cluster:116624825	Solibacter usitatus	-
21.cluster:116625880	Solibacter usitatus	-
21.cluster:116626062	Solibacter usitatus	-
21.cluster:116626667	Solibacter usitatus	-
21.cluster:119717310	Nocardioides sp	-
21.cluster:94969246	Acidobacteria bacterium	-
----------------------------------------------------
----------------------------------------------------
22.cluster:116669855	Arthrobacter sp	-	Bacteria; Actinobacteria; Actinobacteridae;
22.cluster:119026328	Bifidobacterium adolescentis	-
22.cluster:119962082	Arthrobacter aurescens	-
22.cluster:23326452	Bifidobacterium longum	-
----------------------------------------------------
----------------------------------------------------
23.cluster:109899780	Pseudoalteromonas atlantica	-	Bacteria; Proteobacteria
23.cluster:114798196	Hyphomonas neptunium	-
23.cluster:119897469	Azoarcus sp	-
23.cluster:120553124	Marinobacter aquaeolei	-
23.cluster:83645934	Hahella chejuensis	-
23.cluster:90022467	Saccharophagus degradans	-
23.cluster:91774686	Methylobacillus flagellatus	-
----------------------------------------------------
----------------------------------------------------
24.cluster:113474475	Trichodesmium erythraeum	-	Bacteria; Cyanobacteria
24.cluster:17129893	Anabaena sp	pknb.all.pep
24.cluster:22298671	Thermosynechococcus elongatus	pknb.all.pep
24.cluster:37523676	Gloeobacter violaceus	pknb.all.pep
----------------------------------------------------
----------------------------------------------------
25.cluster:119944475	Psychromonas ingrahamii	-	*Mainly Bacteria; Proteobacteria
25.cluster:27351057	Bradyrhizobium japonicum	-
25.cluster:71906459	Dechloromonas aromatica	pknb.all.pep
25.cluster:83646708	Hahella chejuensis	-
25.cluster:83648458	Hahella chejuensis	-
25.cluster:90021924	Saccharophagus degradans	-
----------------------------------------------------
----------------------------------------------------
26.cluster:29831644	Streptomyces avermitilis	-	*Mainly Bacteria; Actinobacteria
26.cluster:50843112	Propionibacterium acnes	pknb.all.pep
26.cluster:54026216	Nocardia farcinica	pknb.all.pep
26.cluster:86742304	Frankia sp	-
----------------------------------------------------
----------------------------------------------------
27.cluster:116668760	Arthrobacter sp	-	Bacteria; Actinobacteria; Actinobacteridae; Actinomycetales
27.cluster:116669657	Arthrobacter sp	-
27.cluster:117927604	Acidothermus cellulolyticus	-
27.cluster:119964125	Arthrobacter aurescens	-
----------------------------------------------------
----------------------------------------------------
28.cluster:119872609	Pyrobaculum islandicum	-	Archaea; Crenarchaeota; Thermoprotei; Thermoproteales; Thermoproteaceae
28.cluster:126458653	Pyrobaculum calidifontis	-
28.cluster:145590326	Pyrobaculum arsenaticum	-
28.cluster:18312200	Pyrobaculum aerophilum	-
----------------------------------------------------
----------------------------------------------------
29.cluster:108758818	Myxococcus xanthus	-	*Mainly Bacteria; Proteobacteria
29.cluster:108763383	Myxococcus xanthus	-
29.cluster:119960545	Arthrobacter aurescens	-
29.cluster:86159218	Anaeromyxobacter dehalogenans	-
----------------------------------------------------
----------------------------------------------------
30.cluster:108759654	Myxococcus xanthus	-
30.cluster:108803345	Rubrobacter xylanophilus	-
30.cluster:116619364	Solibacter usitatus	-
30.cluster:116619720	Solibacter usitatus	-
30.cluster:116620277	Solibacter usitatus	-
30.cluster:116620426	Solibacter usitatus	-
30.cluster:116622428	Solibacter usitatus	-
30.cluster:116623521	Solibacter usitatus	-
30.cluster:116624929	Solibacter usitatus	-
30.cluster:120404511	Mycobacterium vanbaalenii	-
30.cluster:21220218	Streptomyces coelicolor	-
30.cluster:32471474	Rhodopirellula baltica	-
30.cluster:71906078	Dechloromonas aromatica	pknb.all.pep
30.cluster:86156646	Anaeromyxobacter dehalogenans	-
30.cluster:94968763	Acidobacteria bacterium	-
----------------------------------------------------
----------------------------------------------------
31.cluster:108756948	Myxococcus xanthus	-	Bacteria; Proteobacteria; Deltaproteobacteria; Myxococcales; Cystobacterineae
31.cluster:108757303	Myxococcus xanthus	-
31.cluster:108757305	Myxococcus xanthus	-
31.cluster:108761165	Myxococcus xanthus	-
31.cluster:108761534	Myxococcus xanthus	-
----------------------------------------------------
----------------------------------------------------
32.cluster:126179714	Methanoculleus marisnigri	-	*Mainly Archaea; Euryarchaeota
32.cluster:154150293	Methanoregula boonei	-
32.cluster:154151509	Methanoregula boonei	-
32.cluster:18977027	Pyrococcus furiosus	-
----------------------------------------------------
----------------------------------------------------
33.cluster:2633949	Bacillus subtilis	-
33.cluster:12724921	Lactococcus lactis	-
33.cluster:13701020	Staphylococcus aureus	-
33.cluster:10175124	Bacillus halodurans	pknb.all.pep
33.cluster:104774276	Lactobacillus delbrueckii	-
33.cluster:108802877	Rubrobacter xylanophilus	-
33.cluster:108803785	Rubrobacter xylanophilus	-
33.cluster:116490836	Oenococcus oeni	-
33.cluster:116626609	Solibacter usitatus	-
33.cluster:116626708	Solibacter usitatus	-
33.cluster:118444123	Clostridium novyi	-
33.cluster:118479084	Bacillus thuringiensis	-
33.cluster:125718643	Streptococcus sanguinis	-
33.cluster:125973093	Clostridium thermocellum	-
33.cluster:134299570	Desulfotomaculum reducens	-
33.cluster:138894697	Geobacillus thermodenitrificans	-
33.cluster:14973227	Streptococcus pneumoniae	-
33.cluster:15024695	Clostridium acetobutylicum	pknb.all.pep
33.cluster:15459243	Streptococcus pneumoniae	pknb.all.pep
33.cluster:16411274	Listeria monocytogenes	-
33.cluster:16414435	Listeria innocua	-
33.cluster:18145401	Clostridium perfringens	-
33.cluster:20807943	Thermoanaerobacter tengcongensis	pknb.all.pep
33.cluster:21282832	Staphylococcus aureus	-
33.cluster:24376858	Streptococcus mutans	pknb.all.pep
33.cluster:27467813	Staphylococcus epidermidis	pknb.all.pep
33.cluster:28210913	Clostridium tetani	-
33.cluster:28378319	Lactobacillus plantarum	pknb.all.pep
33.cluster:29345043	Enterococcus faecalis	-
33.cluster:29377576	Enterococcus faecalis	pknb.all.pep
33.cluster:29897506	Bacillus cereus	pknb.all.pep
33.cluster:30021950	Bacillus cereus	-
33.cluster:30258509	Bacillus anthracis	-
33.cluster:52785557	Bacillus licheniformis	-
33.cluster:55821411	Streptococcus thermophilus	-
33.cluster:76788494	Streptococcus agalactiae	-
33.cluster:83589763	Moorella thermoacetica	-
33.cluster:89895431	Desulfitobacterium hafniense	-
----------------------------------------------------
----------------------------------------------------
34.cluster:119717589	Nocardioides sp	-	Bacteria; Actinobacteria; Actinobacteridae; Actinomycetales
34.cluster:134098455	Saccharopolyspora erythraea	-
34.cluster:21220714	Streptomyces coelicolor	-
34.cluster:21221774	Streptomyces coelicolor	-
34.cluster:21222037	Streptomyces coelicolor	-
34.cluster:21222767	Streptomyces coelicolor	-
34.cluster:21222873	Streptomyces coelicolor	-
34.cluster:29830359	Streptomyces avermitilis	-
34.cluster:29830627	Streptomyces avermitilis	-
34.cluster:29831097	Streptomyces avermitilis	-
34.cluster:29831260	Streptomyces avermitilis	-
34.cluster:29833341	Streptomyces avermitilis	-
34.cluster:54024334	Nocardia farcinica	pknb.all.pep
34.cluster:86739076	Frankia sp	-
34.cluster:86739244	Frankia sp	-
34.cluster:86739363	Frankia sp	-
34.cluster:86739440	Frankia sp	-
34.cluster:86740152	Frankia sp	-
34.cluster:86741129	Frankia sp	-
34.cluster:86741561	Frankia sp	-
34.cluster:86741562	Frankia sp	-
34.cluster:86741688	Frankia sp	-
----------------------------------------------------
----------------------------------------------------
35.cluster:117928194	Acidothermus cellulolyticus	-
35.cluster:134103045	Saccharopolyspora erythraea	-
35.cluster:21221541	Streptomyces coelicolor	-
35.cluster:29830083	Streptomyces avermitilis	-
35.cluster:86741364	Frankia sp	-
----------------------------------------------------
----------------------------------------------------
36.cluster:116620331	Solibacter usitatus	108764043
36.cluster:116620490	Solibacter usitatus	-
36.cluster:32471012	Rhodopirellula baltica	-
36.cluster:32476285	Rhodopirellula baltica	-
36.cluster:32477437	Rhodopirellula baltica	-
36.cluster:94969337	Acidobacteria bacterium	-
----------------------------------------------------
----------------------------------------------------
37.cluster:113475351	Trichodesmium erythraeum	-
37.cluster:17131853	Anabaena sp	epk.all.pep	Bacteria; Cyanobacteria
37.cluster:17133011	Anabaena sp	epk.all.pep
37.cluster:22298642	Thermosynechococcus elongatus	pknb.all.pep
37.cluster:37519991	Gloeobacter violaceus	pknb.all.pep
37.cluster:37521672	Gloeobacter violaceus	pknb.all.pep
37.cluster:37521696	Gloeobacter violaceus	pknb.all.pep
----------------------------------------------------
----------------------------------------------------
38.cluster:13472161	Rhizobium loti	pknb.all.pep	Bacteria; Proteobacteria
38.cluster:119385168	Paracoccus denitrificans	-
38.cluster:126464610	Rhodobacter sphaeroides	-
38.cluster:27351864	Bradyrhizobium japonicum	-
----------------------------------------------------
----------------------------------------------------
39.cluster:108805087	Rubrobacter xylanophilus	-
39.cluster:111017717	Rhodococcus sp	-
39.cluster:111018704	Rhodococcus sp	-
39.cluster:120406030	Mycobacterium vanbaalenii	-
39.cluster:120406349	Mycobacterium vanbaalenii	-
39.cluster:126435516	Mycobacterium sp	-
39.cluster:126438334	Mycobacterium sp	-
39.cluster:145221981	Mycobacterium gilvum	-
39.cluster:145222263	Mycobacterium gilvum	-
39.cluster:21223157	Streptomyces coelicolor	-
39.cluster:41406116	Mycobacterium paratuberculosis	pknb.all.pep
----------------------------------------------------
----------------------------------------------------
40.cluster:116622280	Solibacter usitatus	-
40.cluster:116622368	Solibacter usitatus	-
40.cluster:116622762	Solibacter usitatus	-
40.cluster:116623587	Solibacter usitatus	-
40.cluster:94971261	Acidobacteria bacterium	-
----------------------------------------------------
----------------------------------------------------
41.cluster:116622459	Solibacter usitatus	-
41.cluster:116622825	Solibacter usitatus	-
41.cluster:116625320	Solibacter usitatus	-
41.cluster:116626668	Solibacter usitatus	-
41.cluster:83647568	Hahella chejuensis	-
----------------------------------------------------
----------------------------------------------------
42.cluster:9945898	Pseudomonas aeruginosa	-
42.cluster:51246425	Desulfotalea psychrophila	-
42.cluster:83647361	Hahella chejuensis	-
42.cluster:90022079	Saccharophagus degradans	-
----------------------------------------------------
----------------------------------------------------
43.cluster:86739661	Frankia sp	-	Bacteria; Actinobacteria; Actinobacteridae; Actinomycetales
43.cluster:86741942	Frankia sp	-
43.cluster:86742078	Frankia sp	-
43.cluster:86742102	Frankia sp	-
43.cluster:86742726	Frankia sp	-
43.cluster:86743100	Frankia sp	-
----------------------------------------------------
----------------------------------------------------
44.cluster:9947763	Pseudomonas aeruginosa	-	*Mainly Bacteria; Proteobacteria
44.cluster:104780903	Pseudomonas entomophila	-
44.cluster:119897580	Azoarcus sp	-
44.cluster:24983617	Pseudomonas putida	pknb.all.pep
44.cluster:26988816	Pseudomonas putida	-
44.cluster:28852745	Pseudomonas syringae	-
44.cluster:28869503	Pseudomonas syringae	pknb.all.pep
----------------------------------------------------
----------------------------------------------------
45.cluster:118477730	Bacillus thuringiensis	-	Bacteria; Firmicutes; Bacillales; Bacillaceae
45.cluster:138895192	Geobacillus thermodenitrificans	-
45.cluster:29895941	Bacillus cereus	epk.all.pep
45.cluster:30020390	Bacillus cereus	-
45.cluster:30256946	Bacillus anthracis	-
45.cluster:52784213	Bacillus licheniformis	epk.all.pep
----------------------------------------------------
----------------------------------------------------
46.cluster:1817676	Mycobacterium tuberculosis	-	Bacteria; Actinobacteria; Actinobacteridae; Actinomycetales
46.cluster:120401718	Mycobacterium vanbaalenii	-
46.cluster:126433142	Mycobacterium sp	-
46.cluster:19553944	Corynebacterium glutamicum	-
46.cluster:23494432	Corynebacterium efficiens	-
46.cluster:31791588	Mycobacterium bovis	-
46.cluster:38234610	Corynebacterium diphtheriae	pknb.all.pep
46.cluster:41409991	Mycobacterium paratuberculosis	pknb.all.pep
46.cluster:68535317	Corynebacterium jeikeium	-
----------------------------------------------------
----------------------------------------------------
47.cluster:108760330	Myxococcus xanthus	-
47.cluster:116620001	Solibacter usitatus	-
47.cluster:116621582	Solibacter usitatus	-
47.cluster:32475155	Rhodopirellula baltica	-
----------------------------------------------------
----------------------------------------------------
48.cluster:3329124	Chlamydia trachomatis	-	Bacteria; Chlamydiae; Chlamydiales; Chlamydiaceae
48.cluster:29834154	Chlamydophila caviae	pknb.all.pep
48.cluster:29839807	Chlamydophila caviae	-
48.cluster:33242061	Chlamydia pneumoniae	-
48.cluster:4377006	Chlamydia pneumoniae	-
48.cluster:8163351	Chlamydia pneumoniae	-
48.cluster:8979075	Chlamydia pneumoniae	-
48.cluster:89898773	Chlamydophila felis	-
----------------------------------------------------
----------------------------------------------------
49.cluster:3328716	Chlamydia trachomatis	-	Bacteria; Chlamydiae; Chlamydiales
49.cluster:29834784	Chlamydophila caviae	pknb.all.pep
49.cluster:29840435	Chlamydophila caviae	-
49.cluster:33241430	Chlamydia pneumoniae	-
49.cluster:4376355	Chlamydia pneumoniae	-
49.cluster:8163479	Chlamydia pneumoniae	-
49.cluster:8978468	Chlamydia pneumoniae	-
49.cluster:89898141	Chlamydophila felis	-
----------------------------------------------------
----------------------------------------------------
50.cluster:116620251	Solibacter usitatus	-
50.cluster:116620747	Solibacter usitatus	-
50.cluster:116622939	Solibacter usitatus	-
50.cluster:116626655	Solibacter usitatus	-
50.cluster:116626939	Solibacter usitatus	-
50.cluster:21244844	Xanthomonas axonopodis	-
50.cluster:37520154	Gloeobacter violaceus	pknb.all.pep
50.cluster:37520484	Gloeobacter violaceus	pknb.all.pep
50.cluster:37523641	Gloeobacter violaceus	pknb.all.pep
50.cluster:85375834	Erythrobacter litoralis	-
50.cluster:94971075	Acidobacteria bacterium	-
----------------------------------------------------
----------------------------------------------------
51.cluster:37519623	Gloeobacter violaceus	pknb.all.pep
51.cluster:37520234	Gloeobacter violaceus	pknb.all.pep
51.cluster:86605092	Synechococcus sp	-
51.cluster:86606900	Synechococcus sp	-
51.cluster:86607459	Synechococcus sp	-
----------------------------------------------------
----------------------------------------------------
52.cluster:13816645	Sulfolobus solfataricus	-	Archaea; Crenarchaeota; Thermoprotei; Sulfolobales; Sulfolobaceae
52.cluster:146303616	Metallosphaera sedula	-
52.cluster:15921045	Sulfolobus tokodaii	-
52.cluster:70606963	Sulfolobus acidocaldarius	epk.all.pep
----------------------------------------------------
----------------------------------------------------
53.cluster:116622781	Solibacter usitatus	-
53.cluster:116622793	Solibacter usitatus	-
53.cluster:116622913	Solibacter usitatus	-
53.cluster:116623625	Solibacter usitatus	-
53.cluster:116624547	Solibacter usitatus	-
53.cluster:116625466	Solibacter usitatus	-
53.cluster:94967294	Acidobacteria bacterium	-
53.cluster:94967801	Acidobacteria bacterium	-
53.cluster:94968081	Acidobacteria bacterium	-
53.cluster:94968483	Acidobacteria bacterium	-
53.cluster:94969422	Acidobacteria bacterium	-
53.cluster:94969605	Acidobacteria bacterium	-
53.cluster:94970115	Acidobacteria bacterium	-
53.cluster:94970396	Acidobacteria bacterium	-
53.cluster:94970962	Acidobacteria bacterium	-
53.cluster:94971006	Acidobacteria bacterium	-
53.cluster:94971143	Acidobacteria bacterium	-
53.cluster:94971144	Acidobacteria bacterium	-
53.cluster:94971416	Acidobacteria bacterium	-
53.cluster:94971417	Acidobacteria bacterium	-
53.cluster:94971418	Acidobacteria bacterium	-
53.cluster:94971419	Acidobacteria bacterium	-
----------------------------------------------------
----------------------------------------------------
54.cluster:1653478	Synechocystis sp	-	Bacteria; Cyanobacteria
54.cluster:1653955	Synechocystis sp	-
54.cluster:1006577	Synechocystis sp	-
54.cluster:113474333	Trichodesmium erythraeum	-
54.cluster:113475689	Trichodesmium erythraeum	-
54.cluster:113476216	Trichodesmium erythraeum	-
54.cluster:113476415	Trichodesmium erythraeum	-
54.cluster:113476417	Trichodesmium erythraeum	-
54.cluster:113477484	Trichodesmium erythraeum	-
54.cluster:113478146	Trichodesmium erythraeum	-
54.cluster:17132866	Anabaena sp	epk.all.pep
54.cluster:22299083	Thermosynechococcus elongatus	epk.all.pep
----------------------------------------------------
----------------------------------------------------
55.cluster:116333600	Lactobacillus brevis	-
55.cluster:116492599	Pediococcus pentosaceus	-
55.cluster:116618605	Leuconostoc mesenteroides	-
55.cluster:116622546	Solibacter usitatus	-
55.cluster:116668588	Arthrobacter sp	-
55.cluster:124265262	Methylibium petroleiphilum	-
55.cluster:13622698	Streptococcus pyogenes	-
55.cluster:19551291	Corynebacterium glutamicum	-
55.cluster:23491868	Corynebacterium efficiens	-
55.cluster:28895405	Streptococcus pyogenes	-
55.cluster:29830914	Streptomyces avermitilis	-
55.cluster:29833662	Streptomyces avermitilis	-
55.cluster:32473469	Rhodopirellula baltica	-
55.cluster:68535099	Corynebacterium jeikeium	-
55.cluster:83646939	Hahella chejuensis	-
----------------------------------------------------
----------------------------------------------------
56.cluster:146303114	Metallosphaera sedula	-	Archaea; Crenarchaeota; Thermoprotei; Sulfolobales; Sulfolobaceae
56.cluster:146304560	Metallosphaera sedula	-
56.cluster:15921012	Sulfolobus tokodaii	-
56.cluster:70607598	Sulfolobus acidocaldarius	epk.all.pep
----------------------------------------------------
----------------------------------------------------
57.cluster:108756902	Myxococcus xanthus	-
57.cluster:108759111	Myxococcus xanthus	-
57.cluster:108762650	Myxococcus xanthus	-
57.cluster:108762958	Myxococcus xanthus	-
57.cluster:108762968	Myxococcus xanthus	-
57.cluster:108763617	Myxococcus xanthus	-
57.cluster:86158893	Anaeromyxobacter dehalogenans	-
----------------------------------------------------
----------------------------------------------------
58.cluster:113476169	Trichodesmium erythraeum	-
58.cluster:17129668	Anabaena sp	pknb.all.pep
58.cluster:17131775	Anabaena sp	pknb.all.pep
58.cluster:17132825	Anabaena sp	epk.all.pep
----------------------------------------------------
----------------------------------------------------
59.cluster:119900177	Azoarcus sp	-	*Mainly Bacteria; Proteobacteria
59.cluster:120610153	Acidovorax avenae	-
59.cluster:120612691	Acidovorax avenae	-
59.cluster:121593051	Acidovorax sp	-
59.cluster:124266686	Methylibium petroleiphilum	-
----------------------------------------------------
----------------------------------------------------
60.cluster:17132301	Anabaena sp	pknb.all.pep	*Mainly Bacteria; Cyanobacteria
60.cluster:17132302	Anabaena sp	pknb.all.pep
60.cluster:17133654	Anabaena sp	pknb.all.pep
60.cluster:22297988	Thermosynechococcus elongatus	pknb.all.pep
60.cluster:86604933	Synechococcus sp	-
----------------------------------------------------
----------------------------------------------------
61.cluster:2131007	Mycobacterium tuberculosis	-
61.cluster:108758719	Myxococcus xanthus	-
61.cluster:120402048	Mycobacterium vanbaalenii	-
61.cluster:134097137	Saccharopolyspora erythraea	-
61.cluster:13881430	Mycobacterium tuberculosis	-
61.cluster:145225785	Mycobacterium gilvum	-
61.cluster:145225811	Mycobacterium gilvum	-
61.cluster:29827698	Streptomyces avermitilis	-
61.cluster:31792931	Mycobacterium bovis	pknb.all.pep
61.cluster:41408124	Mycobacterium paratuberculosis	pknb.all.pep
61.cluster:41408129	Mycobacterium paratuberculosis	pknb.all.pep
----------------------------------------------------
----------------------------------------------------
62.cluster:108757504	Myxococcus xanthus	-	*Mainly Bacteria; Proteobacteria
62.cluster:108758235	Myxococcus xanthus	-
62.cluster:108759758	Myxococcus xanthus	-
62.cluster:108759765	Myxococcus xanthus	-
62.cluster:108760861	Myxococcus xanthus	-
62.cluster:108760907	Myxococcus xanthus	-
62.cluster:108760985	Myxococcus xanthus	-
62.cluster:108761001	Myxococcus xanthus	-
62.cluster:108761425	Myxococcus xanthus	-
62.cluster:108761736	Myxococcus xanthus	-
62.cluster:108762112	Myxococcus xanthus	-
62.cluster:108762187	Myxococcus xanthus	-
62.cluster:108763014	Myxococcus xanthus	-
62.cluster:108763056	Myxococcus xanthus	-
62.cluster:108763631	Myxococcus xanthus	-
----------------------------------------------------
----------------------------------------------------
63.cluster:113866975	Ralstonia eutropha	-	Bacteria; Proteobacteria
63.cluster:119900250	Azoarcus sp	-
63.cluster:120612228	Acidovorax avenae	-
63.cluster:121593345	Acidovorax sp	-
63.cluster:121603724	Polaromonas naphthalenivorans	-
63.cluster:121611074	Verminephrobacter eiseniae	-
63.cluster:124267892	Methylibium petroleiphilum	-
63.cluster:134095313	Herminiimonas arsenicoxydans	-
63.cluster:17429176	Ralstonia solanacearum	epk.all.pep
63.cluster:34499304	Chromobacterium violaceum	-
63.cluster:71909460	Dechloromonas aromatica	epk.all.pep
63.cluster:89900417	Rhodoferax ferrireducens	-
63.cluster:91774401	Methylobacillus flagellatus	-
63.cluster:91787233	Polaromonas sp	-
----------------------------------------------------
----------------------------------------------------
64.cluster:119025056	Bifidobacterium adolescentis	-
64.cluster:119026032	Bifidobacterium adolescentis	-
64.cluster:126435861	Mycobacterium sp	-
64.cluster:134098292	Saccharopolyspora erythraea	-
64.cluster:145223559	Mycobacterium gilvum	-
64.cluster:145595768	Salinispora tropica	-
64.cluster:21220588	Streptomyces coelicolor	-
64.cluster:21222231	Streptomyces coelicolor	-
64.cluster:23325797	Bifidobacterium longum	-
64.cluster:23326698	Bifidobacterium longum	-
64.cluster:28493183	Tropheryma whipplei	-
64.cluster:29832634	Streptomyces avermitilis	-
64.cluster:41408012	Mycobacterium paratuberculosis	pknb.all.pep
64.cluster:50842217	Propionibacterium acnes	pknb.all.pep
64.cluster:68535808	Corynebacterium jeikeium	-
----------------------------------------------------
----------------------------------------------------
65.cluster:108757782	Myxococcus xanthus	-
65.cluster:108759118	Myxococcus xanthus	-
65.cluster:108759959	Myxococcus xanthus	-
65.cluster:108760153	Myxococcus xanthus	-
65.cluster:108762484	Myxococcus xanthus	-
65.cluster:116619169	Solibacter usitatus	-
65.cluster:116623034	Solibacter usitatus	-
65.cluster:116623060	Solibacter usitatus	-
65.cluster:116625010	Solibacter usitatus	-
65.cluster:116626431	Solibacter usitatus	-
65.cluster:126433388	Mycobacterium sp	-
65.cluster:32475633	Rhodopirellula baltica	-
65.cluster:32477250	Rhodopirellula baltica	-
65.cluster:38232689	Corynebacterium diphtheriae	pknb.all.pep
65.cluster:94969743	Acidobacteria bacterium	-
65.cluster:94971422	Acidobacteria bacterium	-
----------------------------------------------------
----------------------------------------------------
66.cluster:111020043	Rhodococcus sp	-
66.cluster:111021377	Rhodococcus sp	-
66.cluster:111022033	Rhodococcus sp	-
66.cluster:111023678	Rhodococcus sp	-
66.cluster:32475105	Rhodopirellula baltica	-
66.cluster:54024689	Nocardia farcinica	pknb.all.pep
----------------------------------------------------
----------------------------------------------------
67.cluster:1652588	Synechocystis sp	-	Bacteria; Cyanobacteria
67.cluster:113474087	Trichodesmium erythraeum	-
67.cluster:113474330	Trichodesmium erythraeum	-
67.cluster:113474331	Trichodesmium erythraeum	-
67.cluster:113474332	Trichodesmium erythraeum	-
67.cluster:113474678	Trichodesmium erythraeum	-
67.cluster:113476860	Trichodesmium erythraeum	-
67.cluster:113477154	Trichodesmium erythraeum	-
67.cluster:17130658	Anabaena sp	epk.all.pep
67.cluster:17130683	Anabaena sp	epk.all.pep
67.cluster:17131426	Anabaena sp	epk.all.pep
67.cluster:17131503	Anabaena sp	epk.all.pep
67.cluster:17131504	Anabaena sp	epk.all.pep
67.cluster:17132363	Anabaena sp	epk.all.pep
67.cluster:17132907	Anabaena sp	epk.all.pep
67.cluster:17133132	Anabaena sp	epk.all.pep
67.cluster:17133502	Anabaena sp	-
67.cluster:17133504	Anabaena sp	epk.all.pep
67.cluster:17133975	Anabaena sp	epk.all.pep
67.cluster:22298869	Thermosynechococcus elongatus	epk.all.pep
67.cluster:22299003	Thermosynechococcus elongatus	epk.all.pep
67.cluster:22299975	Thermosynechococcus elongatus	epk.all.pep
67.cluster:37521121	Gloeobacter violaceus	epk.all.pep
67.cluster:86606530	Synechococcus sp	-
67.cluster:86606961	Synechococcus sp	-
----------------------------------------------------
----------------------------------------------------
68.cluster:108757908	Myxococcus xanthus	-
68.cluster:116621572	Solibacter usitatus	-
68.cluster:116621573	Solibacter usitatus	-
68.cluster:116621584	Solibacter usitatus	-
68.cluster:116622694	Solibacter usitatus	-
68.cluster:116625897	Solibacter usitatus	-
68.cluster:29830915	Streptomyces avermitilis	-
68.cluster:86160512	Anaeromyxobacter dehalogenans	-
68.cluster:86742862	Frankia sp	-
----------------------------------------------------
----------------------------------------------------
69.cluster:108762298	Myxococcus xanthus	-
69.cluster:108762839	Myxococcus xanthus	-
69.cluster:114798457	Hyphomonas neptunium	-
69.cluster:117927230	Acidothermus cellulolyticus	-
69.cluster:119714294	Nocardioides sp	-
69.cluster:119962857	Arthrobacter aurescens	-
69.cluster:134097469	Saccharopolyspora erythraea	-
69.cluster:54023701	Nocardia farcinica	pknb.all.pep
69.cluster:86157474	Anaeromyxobacter dehalogenans	-
69.cluster:86157561	Anaeromyxobacter dehalogenans	-
69.cluster:86741763	Frankia sp	-
----------------------------------------------------
----------------------------------------------------
70.cluster:13092968	Mycobacterium leprae	-
70.cluster:108758216	Myxococcus xanthus	-
70.cluster:108758255	Myxococcus xanthus	-
70.cluster:108759164	Myxococcus xanthus	-
70.cluster:108759500	Myxococcus xanthus	-
70.cluster:108760510	Myxococcus xanthus	-
70.cluster:108762243	Myxococcus xanthus	-
70.cluster:108763488	Myxococcus xanthus	-
70.cluster:111018124	Rhodococcus sp	-
70.cluster:111019572	Rhodococcus sp	-
70.cluster:116619999	Solibacter usitatus	-
70.cluster:116625893	Solibacter usitatus	-
70.cluster:116626707	Solibacter usitatus	-
70.cluster:124268135	Methylibium petroleiphilum	-
70.cluster:126435989	Mycobacterium sp	-
70.cluster:19553377	Corynebacterium glutamicum	-
70.cluster:21225517	Streptomyces coelicolor	-
70.cluster:23493912	Corynebacterium efficiens	-
70.cluster:29827806	Streptomyces avermitilis	-
70.cluster:29831643	Streptomyces avermitilis	-
70.cluster:32473866	Rhodopirellula baltica	-
70.cluster:32474038	Rhodopirellula baltica	-
70.cluster:32476260	Rhodopirellula baltica	-
70.cluster:32476268	Rhodopirellula baltica	-
70.cluster:38234190	Corynebacterium diphtheriae	pknb.all.pep
70.cluster:86159869	Anaeromyxobacter dehalogenans	-
70.cluster:86743110	Frankia sp	-
70.cluster:91787132	Polaromonas sp	-
70.cluster:94971484	Acidobacteria bacterium	-
----------------------------------------------------
----------------------------------------------------
71.cluster:1370255	Mycobacterium tuberculosis	-
71.cluster:2078052	Mycobacterium tuberculosis	-
71.cluster:2131011	Mycobacterium tuberculosis	-
71.cluster:3261596	Mycobacterium tuberculosis	-
71.cluster:3261603	Mycobacterium tuberculosis	-
71.cluster:111017527	Rhodococcus sp	-
71.cluster:111025322	Rhodococcus sp	-
71.cluster:111026927	Rhodococcus sp	-
71.cluster:111026929	Rhodococcus sp	-
71.cluster:120402081	Mycobacterium vanbaalenii	-
71.cluster:120405645	Mycobacterium vanbaalenii	-
71.cluster:120406577	Mycobacterium vanbaalenii	-
71.cluster:126433399	Mycobacterium sp	-
71.cluster:126437262	Mycobacterium sp	-
71.cluster:126437951	Mycobacterium sp	-
71.cluster:134097872	Saccharopolyspora erythraea	-
71.cluster:134099731	Saccharopolyspora erythraea	-
71.cluster:13880519	Mycobacterium tuberculosis	-
71.cluster:13880901	Mycobacterium tuberculosis	pknb.all.pep
71.cluster:13881433	Mycobacterium tuberculosis	-
71.cluster:13881827	Mycobacterium tuberculosis	-
71.cluster:145221764	Mycobacterium gilvum	-
71.cluster:145222614	Mycobacterium gilvum	-
71.cluster:145224013	Mycobacterium gilvum	-
71.cluster:31792458	Mycobacterium bovis	pknb.all.pep
71.cluster:31792934	Mycobacterium bovis	pknb.all.pep
71.cluster:31793271	Mycobacterium bovis	-
71.cluster:41407430	Mycobacterium paratuberculosis	pknb.all.pep
71.cluster:41408602	Mycobacterium paratuberculosis	pknb.all.pep
71.cluster:41409485	Mycobacterium paratuberculosis	pknb.all.pep
71.cluster:54022822	Nocardia farcinica	pknb.all.pep
71.cluster:54024394	Nocardia farcinica	pknb.all.pep
71.cluster:54024395	Nocardia farcinica	pknb.all.pep
71.cluster:54026222	Nocardia farcinica	pknb.all.pep
71.cluster:54026639	Nocardia farcinica	pknb.all.pep
71.cluster:54026640	Nocardia farcinica	pknb.all.pep
71.cluster:54026641	Nocardia farcinica	pknb.all.pep
----------------------------------------------------
----------------------------------------------------
72.cluster:108757646	Myxococcus xanthus	-	Bacteria; Proteobacteria; Deltaproteobacteria; Myxococcales; Cystobacterineae
72.cluster:108762185	Myxococcus xanthus	-
72.cluster:108763095	Myxococcus xanthus	-
72.cluster:108763545	Myxococcus xanthus	-
