# Supplementary material for: A Framework for Classification of Prokaryotic Protein Kinases
Source: PLoS One. 2010 May 26;5(5):e10608. doi: 10.1371/journal.pone.0010608 (PMC2877116; doi:10.1371/journal.pone.0010608)
Supplement: File S4 — Distance matrices of clusters. (0.11 MB TXT) [file pone.0010608.s004.txt]

				

Distance matrices of clusters:
 
Each block represents the distance matrix of cluster which has 4 or more members (only catalytic kinase domain). Each block begins with the serial number of cluster followed by number of members in the cluster. Subsequent lines represent the distance matrix for a particular cluster, where first coloumn represents the GI codes of proteins followed by their distances with respect to each other. 
			
			

    
================================================================================================
                               	   Cluster No. 1 distance matrix                                 
     4
113476443   0.000  0.000  0.529  0.534 
113477314   0.000  0.000  0.529  0.534 
17130246    0.529  0.529  0.000  0.598 
83312035    0.534  0.534  0.598  0.000 
==================================================================================================
                                    Cluster No. 2 distance matrix                                 
    11
17130231    0.000  0.309  0.327  0.350  0.319  0.331  0.351  0.395  0.450  0.481  0.573 
17133824    0.309  0.000  0.365  0.373  0.365  0.362  0.402  0.433  0.477  0.460  0.567 
17130054    0.327  0.365  0.000  0.138  0.227  0.322  0.335  0.409  0.471  0.488  0.562 
17130055    0.350  0.373  0.138  0.000  0.235  0.333  0.339  0.409  0.479  0.477  0.570 
17129699    0.319  0.365  0.227  0.235  0.000  0.329  0.346  0.413  0.440  0.484  0.558 
17132690    0.331  0.362  0.322  0.333  0.329  0.000  0.212  0.413  0.484  0.481  0.558 
17135445    0.351  0.402  0.335  0.339  0.346  0.212  0.000  0.407  0.475  0.490  0.576 
113475755   0.395  0.433  0.409  0.409  0.413  0.413  0.407  0.000  0.473  0.496  0.569 
17131374    0.450  0.477  0.471  0.479  0.440  0.484  0.475  0.473  0.000  0.465  0.558 
17131349    0.481  0.460  0.488  0.477  0.484  0.481  0.490  0.496  0.465  0.000  0.532 
24195011    0.573  0.567  0.562  0.570  0.558  0.558  0.576  0.569  0.558  0.532  0.000 
==================================================================================================
                                    Cluster No. 3 distance matrix                                 
     7
108757395   0.000  0.349  0.424  0.476  0.481  0.506  0.511 
108761044   0.349  0.000  0.455  0.463  0.480  0.500  0.498 
108761750   0.424  0.455  0.000  0.453  0.465  0.504  0.513 
108757860   0.476  0.463  0.453  0.000  0.373  0.470  0.494 
108763079   0.481  0.480  0.465  0.373  0.000  0.489  0.498 
108763872   0.506  0.500  0.504  0.470  0.489  0.000  0.231 
108764042   0.511  0.498  0.513  0.494  0.498  0.231  0.000 
==================================================================================================
                                    Cluster No. 4 distance matrix                                 
     4
28855779    0.000  0.000  0.293  0.395 
28872524    0.000  0.000  0.293  0.395 
9947642     0.293  0.293  0.000  0.357 
104779802   0.395  0.395  0.357  0.000 
==================================================================================================
                                    Cluster No. 5 distance matrix                                 
     6
113968923   0.000  0.008  0.004  0.070  0.388  0.374 
24372172    0.008  0.000  0.012  0.078  0.395  0.382 
114048939   0.004  0.012  0.000  0.066  0.388  0.374 
126172788   0.070  0.078  0.066  0.000  0.395  0.378 
109898357   0.388  0.395  0.388  0.395  0.000  0.359 
71281961    0.374  0.382  0.374  0.378  0.359  0.000 
==================================================================================================
                                    Cluster No. 6 distance matrix                                 
     8
121592911   0.000  0.180  0.176  0.391  0.520  0.535  0.484  0.557 
121610423   0.180  0.000  0.188  0.406  0.523  0.504  0.480  0.557 
120612910   0.176  0.188  0.000  0.398  0.508  0.512  0.457  0.525 
86160117    0.391  0.406  0.398  0.000  0.480  0.484  0.418  0.494 
115525927   0.520  0.523  0.508  0.480  0.000  0.283  0.380  0.553 
27353958    0.535  0.504  0.512  0.484  0.283  0.000  0.399  0.560 
124268216   0.484  0.480  0.457  0.418  0.380  0.399  0.000  0.510 
13475495    0.557  0.557  0.525  0.494  0.553  0.560  0.510  0.000 
==================================================================================================
                                    Cluster No. 7 distance matrix                                 
     4
70606821    0.000  0.410  0.466  0.549 
70606951    0.410  0.000  0.468  0.593 
15920911    0.466  0.468  0.000  0.568 
15921136    0.549  0.593  0.568  0.000 
==================================================================================================
                                    Cluster No. 8 distance matrix                                 
     8
13092623    0.000  0.199  0.306  0.314  0.325  0.435  0.459  0.525 
145220807   0.199  0.000  0.308  0.336  0.339  0.460  0.498  0.506 
111019188   0.306  0.308  0.000  0.213  0.265  0.418  0.443  0.525 
54027318    0.314  0.336  0.213  0.000  0.301  0.418  0.459  0.520 
111020581   0.325  0.339  0.265  0.301  0.000  0.427  0.452  0.534 
29831918    0.435  0.460  0.418  0.418  0.427  0.000  0.462  0.558 
86741120    0.459  0.498  0.443  0.459  0.452  0.462  0.000  0.538 
86741498    0.525  0.506  0.525  0.520  0.534  0.558  0.538  0.000 
==================================================================================================
                                    Cluster No. 9 distance matrix                                 
     4
116749962   0.000  0.336  0.582  0.594 
116749963   0.336  0.000  0.586  0.618 
21222230    0.582  0.586  0.000  0.600 
48477207    0.594  0.618  0.600  0.000 
==================================================================================================
                                    Cluster No. 10 distance matrix                                 
    28
111023174   0.000  0.288  0.422  0.423  0.427  0.457  0.565  0.569  0.557  0.549  0.565  0.580  0.612  0.601  0.592  0.547  0.522  0.538  0.583  0.581  0.534  0.601  0.588  0.573  0.569  0.562  0.516  0.602 
54022871    0.288  0.000  0.477  0.470  0.486  0.480  0.624  0.635  0.624  0.604  0.620  0.627  0.635  0.648  0.635  0.575  0.584  0.565  0.610  0.609  0.573  0.640  0.608  0.592  0.573  0.547  0.544  0.647 
134103120   0.422  0.477  0.000  0.265  0.341  0.406  0.573  0.589  0.557  0.565  0.569  0.569  0.609  0.610  0.581  0.563  0.545  0.578  0.611  0.575  0.542  0.618  0.542  0.565  0.542  0.543  0.536  0.636 
134103121   0.423  0.470  0.265  0.000  0.329  0.383  0.564  0.572  0.520  0.548  0.564  0.568  0.592  0.629  0.552  0.574  0.568  0.581  0.610  0.594  0.560  0.601  0.572  0.576  0.556  0.546  0.563  0.643 
54025161    0.427  0.486  0.341  0.329  0.000  0.396  0.549  0.549  0.522  0.518  0.510  0.518  0.561  0.564  0.556  0.536  0.545  0.544  0.562  0.534  0.552  0.572  0.512  0.516  0.516  0.514  0.518  0.606 
54023812    0.457  0.480  0.406  0.383  0.396  0.000  0.569  0.577  0.510  0.561  0.534  0.545  0.593  0.582  0.569  0.548  0.577  0.550  0.575  0.575  0.586  0.586  0.534  0.549  0.534  0.528  0.536  0.628 
21223154    0.565  0.624  0.573  0.564  0.549  0.569  0.000  0.066  0.431  0.435  0.427  0.424  0.550  0.524  0.500  0.461  0.478  0.512  0.518  0.504  0.573  0.532  0.504  0.547  0.593  0.531  0.572  0.625 
29831548    0.569  0.635  0.589  0.572  0.549  0.577  0.066  0.000  0.431  0.443  0.443  0.431  0.554  0.528  0.516  0.469  0.486  0.520  0.518  0.508  0.576  0.544  0.508  0.531  0.597  0.539  0.576  0.625 
145593410   0.557  0.624  0.557  0.520  0.522  0.510  0.431  0.431  0.000  0.404  0.439  0.439  0.553  0.484  0.496  0.465  0.486  0.484  0.510  0.500  0.556  0.536  0.520  0.539  0.530  0.512  0.580  0.625 
29833120    0.549  0.604  0.565  0.548  0.518  0.561  0.435  0.443  0.404  0.000  0.400  0.400  0.525  0.468  0.488  0.417  0.463  0.524  0.494  0.512  0.548  0.524  0.543  0.547  0.538  0.524  0.568  0.629 
21223156    0.565  0.620  0.569  0.564  0.510  0.534  0.427  0.443  0.439  0.400  0.000  0.149  0.502  0.496  0.472  0.425  0.490  0.532  0.486  0.520  0.548  0.536  0.492  0.547  0.569  0.559  0.568  0.641 
29831550    0.580  0.627  0.569  0.568  0.518  0.545  0.424  0.431  0.439  0.400  0.149  0.000  0.522  0.484  0.484  0.437  0.502  0.548  0.506  0.520  0.571  0.536  0.504  0.551  0.593  0.575  0.568  0.649 
21223285    0.612  0.635  0.609  0.592  0.561  0.593  0.550  0.554  0.553  0.525  0.502  0.522  0.000  0.567  0.579  0.567  0.569  0.595  0.577  0.610  0.588  0.631  0.591  0.610  0.605  0.622  0.620  0.694 
29827516    0.601  0.648  0.610  0.629  0.564  0.582  0.524  0.528  0.484  0.468  0.496  0.484  0.567  0.000  0.470  0.476  0.532  0.528  0.550  0.535  0.556  0.558  0.536  0.548  0.538  0.520  0.576  0.640 
29831551    0.592  0.635  0.581  0.552  0.556  0.569  0.500  0.516  0.496  0.488  0.472  0.484  0.579  0.470  0.000  0.447  0.504  0.556  0.557  0.576  0.552  0.567  0.520  0.535  0.589  0.594  0.620  0.637 
29831553    0.547  0.575  0.563  0.574  0.536  0.548  0.461  0.469  0.465  0.417  0.425  0.437  0.567  0.476  0.447  0.000  0.484  0.482  0.504  0.486  0.550  0.486  0.498  0.549  0.544  0.518  0.594  0.601 
145593389   0.522  0.584  0.545  0.568  0.545  0.577  0.478  0.486  0.486  0.463  0.490  0.502  0.569  0.532  0.504  0.484  0.000  0.496  0.557  0.539  0.544  0.556  0.524  0.524  0.569  0.520  0.592  0.665 
86739075    0.538  0.565  0.578  0.581  0.544  0.550  0.512  0.520  0.484  0.524  0.532  0.548  0.595  0.528  0.556  0.482  0.496  0.000  0.435  0.449  0.494  0.518  0.545  0.561  0.536  0.530  0.570  0.633 
86740348    0.583  0.610  0.611  0.610  0.562  0.575  0.518  0.518  0.510  0.494  0.486  0.506  0.577  0.550  0.557  0.504  0.557  0.435  0.000  0.451  0.510  0.516  0.543  0.559  0.589  0.591  0.584  0.639 
29831162    0.581  0.609  0.575  0.594  0.534  0.575  0.504  0.508  0.500  0.512  0.520  0.520  0.610  0.535  0.576  0.486  0.539  0.449  0.451  0.000  0.482  0.542  0.559  0.571  0.561  0.559  0.584  0.612 
86740837    0.534  0.573  0.542  0.560  0.552  0.586  0.573  0.576  0.556  0.548  0.548  0.571  0.588  0.556  0.552  0.550  0.544  0.494  0.510  0.482  0.000  0.581  0.553  0.573  0.591  0.628  0.578  0.645 
134102348   0.601  0.640  0.618  0.601  0.572  0.586  0.532  0.544  0.536  0.524  0.536  0.536  0.631  0.558  0.567  0.486  0.556  0.518  0.516  0.542  0.581  0.000  0.557  0.557  0.587  0.565  0.550  0.643 
86739395    0.588  0.608  0.542  0.572  0.512  0.534  0.504  0.508  0.520  0.543  0.492  0.504  0.591  0.536  0.520  0.498  0.524  0.545  0.543  0.559  0.553  0.557  0.000  0.435  0.547  0.541  0.562  0.598 
86739396    0.573  0.592  0.565  0.576  0.516  0.549  0.547  0.531  0.539  0.547  0.547  0.551  0.610  0.548  0.535  0.549  0.524  0.561  0.559  0.571  0.573  0.557  0.435  0.000  0.551  0.529  0.566  0.598 
134100369   0.569  0.573  0.542  0.556  0.516  0.534  0.593  0.597  0.530  0.538  0.569  0.593  0.605  0.538  0.589  0.544  0.569  0.536  0.589  0.561  0.591  0.587  0.547  0.551  0.000  0.337  0.558  0.641 
134102978   0.562  0.547  0.543  0.546  0.514  0.528  0.531  0.539  0.512  0.524  0.559  0.575  0.622  0.520  0.594  0.518  0.520  0.530  0.591  0.559  0.628  0.565  0.541  0.529  0.337  0.000  0.567  0.622 
119716210   0.516  0.544  0.536  0.563  0.518  0.536  0.572  0.576  0.580  0.568  0.568  0.568  0.620  0.576  0.620  0.594  0.592  0.570  0.584  0.584  0.578  0.550  0.562  0.566  0.558  0.567  0.000  0.605 
21222892    0.602  0.647  0.636  0.643  0.606  0.628  0.625  0.625  0.625  0.629  0.641  0.649  0.694  0.640  0.637  0.601  0.665  0.633  0.639  0.612  0.645  0.643  0.598  0.598  0.641  0.622  0.605  0.000 
==================================================================================================
                                    Cluster No. 11 distance matrix                                 
    32
1552570     0.000  0.000  0.000  0.053  0.099  0.099  0.084  0.206  0.229  0.302  0.498  0.483  0.479  0.485  0.436  0.440  0.459  0.573  0.565  0.510  0.506  0.534  0.578  0.578  0.562  0.556  0.589  0.592  0.574  0.574  0.578  0.596 
13879059    0.000  0.000  0.000  0.053  0.099  0.099  0.084  0.206  0.229  0.302  0.498  0.483  0.479  0.485  0.436  0.440  0.459  0.573  0.565  0.510  0.506  0.534  0.578  0.578  0.562  0.556  0.589  0.592  0.574  0.574  0.578  0.596 
31791192    0.000  0.000  0.000  0.053  0.099  0.099  0.084  0.206  0.229  0.302  0.498  0.483  0.479  0.485  0.436  0.440  0.459  0.573  0.565  0.510  0.506  0.534  0.578  0.578  0.562  0.556  0.589  0.592  0.574  0.574  0.578  0.596 
13092427    0.053  0.053  0.053  0.000  0.099  0.095  0.080  0.221  0.237  0.305  0.490  0.490  0.479  0.492  0.424  0.428  0.467  0.565  0.565  0.510  0.506  0.538  0.578  0.578  0.566  0.564  0.589  0.600  0.582  0.582  0.582  0.604 
120401052   0.099  0.099  0.099  0.099  0.000  0.008  0.038  0.221  0.225  0.302  0.490  0.502  0.483  0.492  0.424  0.444  0.451  0.557  0.557  0.521  0.506  0.538  0.582  0.582  0.566  0.541  0.597  0.584  0.570  0.570  0.566  0.596 
145221405   0.099  0.099  0.099  0.095  0.008  0.000  0.034  0.221  0.225  0.305  0.487  0.498  0.479  0.492  0.424  0.444  0.451  0.553  0.553  0.521  0.506  0.534  0.582  0.582  0.570  0.545  0.597  0.584  0.566  0.566  0.562  0.596 
126432629   0.084  0.084  0.084  0.080  0.038  0.034  0.000  0.221  0.225  0.302  0.483  0.494  0.475  0.489  0.428  0.436  0.455  0.569  0.569  0.521  0.498  0.534  0.574  0.574  0.558  0.541  0.601  0.588  0.570  0.570  0.566  0.604 
111020684   0.206  0.206  0.206  0.221  0.221  0.221  0.221  0.000  0.195  0.336  0.483  0.475  0.471  0.489  0.451  0.451  0.455  0.573  0.561  0.494  0.502  0.542  0.566  0.566  0.574  0.568  0.577  0.584  0.602  0.602  0.606  0.596 
54022045    0.229  0.229  0.229  0.237  0.225  0.225  0.225  0.195  0.000  0.340  0.471  0.479  0.467  0.477  0.451  0.444  0.459  0.573  0.565  0.479  0.510  0.557  0.559  0.555  0.558  0.556  0.581  0.612  0.602  0.602  0.598  0.608 
134096663   0.302  0.302  0.302  0.305  0.302  0.305  0.302  0.336  0.340  0.000  0.473  0.469  0.473  0.494  0.447  0.447  0.459  0.563  0.567  0.483  0.494  0.561  0.581  0.578  0.592  0.556  0.612  0.595  0.578  0.578  0.574  0.635 
19551292    0.498  0.498  0.498  0.490  0.490  0.487  0.483  0.483  0.471  0.473  0.000  0.126  0.183  0.347  0.535  0.531  0.539  0.571  0.563  0.548  0.577  0.575  0.594  0.590  0.589  0.572  0.602  0.594  0.610  0.610  0.610  0.616 
23491869    0.483  0.483  0.483  0.490  0.502  0.498  0.494  0.475  0.479  0.469  0.126  0.000  0.183  0.332  0.539  0.535  0.547  0.583  0.567  0.552  0.561  0.590  0.602  0.598  0.597  0.595  0.614  0.594  0.602  0.602  0.602  0.604 
38232690    0.479  0.479  0.479  0.479  0.483  0.479  0.475  0.471  0.467  0.473  0.183  0.183  0.000  0.344  0.531  0.535  0.556  0.575  0.563  0.552  0.577  0.595  0.590  0.590  0.597  0.568  0.602  0.598  0.606  0.606  0.606  0.608 
68535100    0.485  0.485  0.485  0.492  0.492  0.492  0.489  0.489  0.477  0.494  0.347  0.332  0.344  0.000  0.533  0.529  0.533  0.601  0.589  0.523  0.601  0.611  0.588  0.584  0.583  0.589  0.594  0.613  0.606  0.606  0.606  0.612 
116668589   0.436  0.436  0.436  0.424  0.424  0.424  0.428  0.451  0.451  0.447  0.535  0.539  0.531  0.533  0.000  0.058  0.393  0.516  0.512  0.477  0.516  0.533  0.579  0.575  0.579  0.575  0.571  0.587  0.605  0.605  0.605  0.591 
119963247   0.440  0.440  0.440  0.428  0.444  0.444  0.436  0.451  0.444  0.447  0.531  0.535  0.535  0.529  0.058  0.000  0.385  0.520  0.516  0.469  0.512  0.541  0.587  0.583  0.575  0.583  0.567  0.591  0.601  0.601  0.601  0.583 
28493744    0.459  0.459  0.459  0.467  0.451  0.451  0.455  0.455  0.459  0.459  0.539  0.547  0.556  0.533  0.393  0.385  0.000  0.567  0.575  0.500  0.496  0.535  0.571  0.571  0.594  0.594  0.567  0.579  0.613  0.613  0.613  0.619 
119025057   0.573  0.573  0.573  0.565  0.557  0.553  0.569  0.573  0.573  0.563  0.571  0.583  0.575  0.601  0.516  0.520  0.567  0.000  0.079  0.500  0.566  0.589  0.628  0.621  0.618  0.605  0.635  0.628  0.603  0.603  0.603  0.629 
23325796    0.565  0.565  0.565  0.565  0.557  0.553  0.569  0.561  0.565  0.567  0.563  0.567  0.563  0.589  0.512  0.516  0.575  0.079  0.000  0.492  0.570  0.601  0.621  0.613  0.622  0.609  0.627  0.624  0.611  0.611  0.615  0.625 
119714295   0.510  0.510  0.510  0.510  0.521  0.521  0.521  0.494  0.479  0.483  0.548  0.552  0.552  0.523  0.477  0.469  0.500  0.500  0.492  0.000  0.462  0.540  0.547  0.547  0.546  0.556  0.576  0.551  0.550  0.550  0.550  0.626 
145592613   0.506  0.506  0.506  0.506  0.506  0.506  0.498  0.502  0.510  0.494  0.577  0.561  0.577  0.601  0.516  0.512  0.496  0.566  0.570  0.462  0.000  0.443  0.586  0.586  0.583  0.586  0.616  0.586  0.594  0.594  0.594  0.625 
145594644   0.534  0.534  0.534  0.538  0.538  0.534  0.534  0.542  0.557  0.561  0.575  0.590  0.595  0.611  0.533  0.541  0.535  0.589  0.601  0.540  0.443  0.000  0.594  0.598  0.620  0.572  0.625  0.588  0.618  0.618  0.618  0.631 
21222257    0.578  0.578  0.578  0.578  0.582  0.582  0.574  0.566  0.559  0.581  0.594  0.602  0.590  0.588  0.579  0.587  0.571  0.628  0.621  0.547  0.586  0.594  0.000  0.038  0.289  0.346  0.549  0.588  0.583  0.583  0.579  0.561 
29830881    0.578  0.578  0.578  0.578  0.582  0.582  0.574  0.566  0.555  0.578  0.590  0.598  0.590  0.584  0.575  0.583  0.571  0.621  0.613  0.547  0.586  0.598  0.038  0.000  0.281  0.338  0.549  0.584  0.587  0.587  0.583  0.565 
50841673    0.562  0.562  0.562  0.566  0.566  0.570  0.558  0.574  0.558  0.592  0.589  0.597  0.597  0.583  0.579  0.575  0.594  0.618  0.622  0.546  0.583  0.620  0.289  0.281  0.000  0.360  0.564  0.580  0.565  0.565  0.565  0.567 
145592614   0.556  0.556  0.556  0.564  0.541  0.545  0.541  0.568  0.556  0.556  0.572  0.595  0.568  0.589  0.575  0.583  0.594  0.605  0.609  0.556  0.586  0.572  0.346  0.338  0.360  0.000  0.533  0.572  0.567  0.567  0.563  0.593 
22777192    0.589  0.589  0.589  0.589  0.597  0.597  0.601  0.577  0.581  0.612  0.602  0.614  0.602  0.594  0.571  0.567  0.567  0.635  0.627  0.576  0.616  0.625  0.549  0.549  0.564  0.533  0.000  0.581  0.625  0.625  0.625  0.602 
119900063   0.592  0.592  0.592  0.600  0.584  0.584  0.588  0.584  0.612  0.595  0.594  0.594  0.598  0.613  0.587  0.591  0.579  0.628  0.624  0.551  0.586  0.588  0.588  0.584  0.580  0.572  0.581  0.000  0.611  0.611  0.611  0.621 
2911096     0.574  0.574  0.574  0.582  0.570  0.566  0.570  0.602  0.602  0.578  0.610  0.602  0.606  0.606  0.605  0.601  0.613  0.603  0.611  0.550  0.594  0.618  0.583  0.587  0.565  0.567  0.625  0.611  0.000  0.000  0.004  0.496 
13881919    0.574  0.574  0.574  0.582  0.570  0.566  0.570  0.602  0.602  0.578  0.610  0.602  0.606  0.606  0.605  0.601  0.613  0.603  0.611  0.550  0.594  0.618  0.583  0.587  0.565  0.567  0.625  0.611  0.000  0.000  0.004  0.496 
31793354    0.578  0.578  0.578  0.582  0.566  0.562  0.566  0.606  0.598  0.574  0.610  0.602  0.606  0.606  0.605  0.601  0.613  0.603  0.615  0.550  0.594  0.618  0.579  0.583  0.565  0.563  0.625  0.611  0.004  0.004  0.000  0.496 
116670115   0.596  0.596  0.596  0.604  0.596  0.596  0.604  0.596  0.608  0.635  0.616  0.604  0.608  0.612  0.591  0.583  0.619  0.629  0.625  0.626  0.625  0.631  0.561  0.565  0.567  0.593  0.602  0.621  0.496  0.496  0.496  0.000 
==================================================================================================
                                    Cluster No. 12 distance matrix                                 
     6
126432846   0.000  0.353  0.414  0.580  0.595  0.684 
41407147    0.353  0.000  0.459  0.598  0.575  0.659 
54022953    0.414  0.459  0.000  0.571  0.599  0.671 
111021257   0.580  0.598  0.571  0.000  0.586  0.709 
108760681   0.595  0.575  0.599  0.586  0.000  0.610 
86158242    0.684  0.659  0.671  0.709  0.610  0.000 
==================================================================================================
                                    Cluster No. 13 distance matrix                                 
     6
86157501    0.000  0.504  0.553  0.585  0.581  0.609 
86160067    0.504  0.000  0.538  0.554  0.563  0.606 
86156544    0.553  0.538  0.000  0.586  0.588  0.578 
108764043   0.585  0.554  0.586  0.000  0.569  0.588 
116624752   0.581  0.563  0.588  0.569  0.000  0.574 
86743111    0.609  0.606  0.578  0.588  0.574  0.000 
==================================================================================================
                                    Cluster No. 14 distance matrix                                 
    22
111024860   0.000  0.393  0.319  0.354  0.351  0.350  0.346  0.348  0.355  0.352  0.367  0.383  0.359  0.366  0.374  0.354  0.393  0.339  0.368  0.424  0.416  0.366 
111025675   0.393  0.000  0.358  0.362  0.390  0.358  0.350  0.359  0.359  0.367  0.387  0.375  0.399  0.374  0.412  0.368  0.424  0.362  0.399  0.459  0.448  0.393 
3261694     0.319  0.358  0.000  0.307  0.325  0.307  0.296  0.316  0.312  0.328  0.332  0.359  0.316  0.280  0.296  0.296  0.358  0.276  0.320  0.405  0.374  0.319 
111017776   0.354  0.362  0.307  0.000  0.101  0.105  0.202  0.246  0.238  0.242  0.289  0.293  0.250  0.241  0.280  0.288  0.358  0.288  0.340  0.401  0.381  0.315 
111020008   0.351  0.390  0.325  0.101  0.000  0.118  0.228  0.269  0.256  0.260  0.300  0.295  0.282  0.246  0.320  0.294  0.390  0.329  0.360  0.430  0.425  0.346 
111025634   0.350  0.358  0.307  0.105  0.118  0.000  0.218  0.238  0.234  0.227  0.277  0.285  0.262  0.233  0.284  0.276  0.350  0.284  0.336  0.412  0.397  0.339 
111019707   0.346  0.350  0.296  0.202  0.228  0.218  0.000  0.242  0.242  0.250  0.285  0.305  0.270  0.261  0.292  0.268  0.374  0.296  0.356  0.436  0.420  0.331 
111020362   0.348  0.359  0.316  0.246  0.269  0.238  0.242  0.000  0.066  0.121  0.207  0.223  0.293  0.246  0.293  0.289  0.367  0.293  0.369  0.410  0.410  0.352 
111026885   0.355  0.359  0.312  0.238  0.256  0.234  0.242  0.066  0.000  0.125  0.199  0.223  0.289  0.250  0.305  0.289  0.375  0.285  0.365  0.410  0.398  0.340 
111020359   0.352  0.367  0.328  0.242  0.260  0.227  0.250  0.121  0.125  0.000  0.191  0.230  0.289  0.246  0.289  0.297  0.363  0.316  0.361  0.406  0.402  0.336 
111023893   0.367  0.387  0.332  0.289  0.300  0.277  0.285  0.207  0.199  0.191  0.000  0.258  0.320  0.281  0.305  0.324  0.402  0.316  0.369  0.422  0.410  0.352 
111026298   0.383  0.375  0.359  0.293  0.295  0.285  0.305  0.223  0.223  0.230  0.258  0.000  0.312  0.262  0.332  0.332  0.391  0.316  0.381  0.449  0.449  0.371 
111026453   0.359  0.399  0.316  0.250  0.282  0.262  0.270  0.293  0.289  0.289  0.320  0.312  0.000  0.266  0.312  0.319  0.363  0.324  0.373  0.449  0.430  0.383 
111022297   0.366  0.374  0.280  0.241  0.246  0.233  0.261  0.246  0.250  0.246  0.281  0.262  0.266  0.000  0.241  0.315  0.366  0.311  0.360  0.455  0.440  0.350 
111026426   0.374  0.412  0.296  0.280  0.320  0.284  0.292  0.293  0.305  0.289  0.305  0.332  0.312  0.241  0.000  0.354  0.393  0.319  0.375  0.459  0.424  0.389 
111019396   0.354  0.368  0.296  0.288  0.294  0.276  0.268  0.289  0.289  0.297  0.324  0.332  0.319  0.315  0.354  0.000  0.362  0.268  0.344  0.401  0.399  0.319 
111027133   0.393  0.424  0.358  0.358  0.390  0.350  0.374  0.367  0.375  0.363  0.402  0.391  0.363  0.366  0.393  0.362  0.000  0.342  0.403  0.447  0.444  0.397 
111022800   0.339  0.362  0.276  0.288  0.329  0.284  0.296  0.293  0.285  0.316  0.316  0.316  0.324  0.311  0.319  0.268  0.342  0.000  0.289  0.374  0.358  0.296 
54022251    0.368  0.399  0.320  0.340  0.360  0.336  0.356  0.369  0.365  0.361  0.369  0.381  0.373  0.360  0.375  0.344  0.403  0.289  0.000  0.423  0.411  0.356 
120402091   0.424  0.459  0.405  0.401  0.430  0.412  0.436  0.410  0.410  0.406  0.422  0.449  0.449  0.455  0.459  0.401  0.447  0.374  0.423  0.000  0.156  0.307 
126437293   0.416  0.448  0.374  0.381  0.425  0.397  0.420  0.410  0.398  0.402  0.410  0.449  0.430  0.440  0.424  0.399  0.444  0.358  0.411  0.156  0.000  0.296 
111017305   0.366  0.393  0.319  0.315  0.346  0.339  0.331  0.352  0.340  0.336  0.352  0.371  0.383  0.350  0.389  0.319  0.397  0.296  0.356  0.307  0.296  0.000 
==================================================================================================
                                    Cluster No. 15 distance matrix                                 
     8
17131350    0.000  0.373  0.457  0.424  0.558  0.608  0.564  0.623 
17133950    0.373  0.000  0.422  0.388  0.546  0.596  0.560  0.595 
17130959    0.457  0.422  0.000  0.357  0.547  0.606  0.578  0.636 
22298748    0.424  0.388  0.357  0.000  0.541  0.605  0.552  0.606 
113475717   0.558  0.546  0.547  0.541  0.000  0.651  0.585  0.576 
17129783    0.608  0.596  0.606  0.605  0.651  0.000  0.353  0.591 
17132214    0.564  0.560  0.578  0.552  0.585  0.353  0.000  0.557 
17133805    0.623  0.595  0.636  0.606  0.576  0.591  0.557  0.000 
==================================================================================================
                                    Cluster No. 16 distance matrix                                 
     4
27359109    0.000  0.523  0.534  0.534 
90022722    0.523  0.000  0.565  0.565 
12514297    0.534  0.565  0.000  0.000 
15800944    0.534  0.565  0.000  0.000 
==================================================================================================
                                    Cluster No. 17 distance matrix                                 
    17
1552569     0.000  0.000  0.000  0.065  0.065  0.095  0.099  0.084  0.198  0.221  0.577  0.602  0.600  0.592  0.643  0.629  0.653 
31791191    0.000  0.000  0.000  0.065  0.065  0.095  0.099  0.084  0.198  0.221  0.577  0.602  0.600  0.592  0.643  0.629  0.653 
13879058    0.000  0.000  0.000  0.065  0.065  0.095  0.099  0.084  0.198  0.221  0.577  0.602  0.600  0.592  0.643  0.629  0.653 
13092426    0.065  0.065  0.065  0.000  0.069  0.118  0.115  0.107  0.210  0.233  0.573  0.604  0.608  0.592  0.631  0.620  0.655 
41406114    0.065  0.065  0.065  0.069  0.000  0.095  0.091  0.088  0.186  0.228  0.577  0.602  0.600  0.592  0.631  0.618  0.653 
120401051   0.095  0.095  0.095  0.118  0.095  0.000  0.019  0.073  0.186  0.224  0.565  0.602  0.612  0.588  0.631  0.633  0.660 
145221406   0.099  0.099  0.099  0.115  0.091  0.019  0.000  0.061  0.183  0.224  0.565  0.605  0.612  0.584  0.623  0.629  0.656 
126432628   0.084  0.084  0.084  0.107  0.088  0.073  0.061  0.000  0.176  0.214  0.573  0.604  0.612  0.588  0.631  0.616  0.667 
54022044    0.198  0.198  0.198  0.210  0.186  0.186  0.183  0.176  0.000  0.194  0.609  0.617  0.604  0.596  0.643  0.622  0.668 
134096662   0.221  0.221  0.221  0.233  0.228  0.224  0.224  0.214  0.194  0.000  0.581  0.598  0.588  0.592  0.643  0.606  0.668 
119900197   0.577  0.577  0.577  0.573  0.577  0.565  0.565  0.573  0.609  0.581  0.000  0.598  0.602  0.567  0.589  0.603  0.638 
108757164   0.602  0.602  0.602  0.604  0.602  0.602  0.605  0.604  0.617  0.598  0.598  0.000  0.632  0.601  0.632  0.615  0.668 
83644775    0.600  0.600  0.600  0.608  0.600  0.612  0.612  0.612  0.604  0.588  0.602  0.632  0.000  0.369  0.465  0.570  0.589 
90020763    0.592  0.592  0.592  0.592  0.592  0.588  0.584  0.588  0.596  0.592  0.567  0.601  0.369  0.000  0.484  0.586  0.593 
71282323    0.643  0.643  0.643  0.631  0.631  0.631  0.623  0.631  0.643  0.643  0.589  0.632  0.465  0.484  0.000  0.577  0.643 
119897189   0.629  0.629  0.629  0.620  0.618  0.633  0.629  0.616  0.622  0.606  0.603  0.615  0.570  0.586  0.577  0.000  0.618 
71906564    0.653  0.653  0.653  0.655  0.653  0.660  0.656  0.667  0.668  0.668  0.638  0.668  0.589  0.593  0.643  0.618  0.000 
==================================================================================================
                                    Cluster No. 18 distance matrix                                 
     4
6457717     0.000  0.171  0.579  0.616 
94984835    0.171  0.000  0.567  0.604 
111020683   0.579  0.567  0.000  0.653 
29831967    0.616  0.604  0.653  0.000 
==================================================================================================
                                    Cluster No. 19 distance matrix                                 
     6
113475397   0.000  0.220  0.467  0.430  0.461  0.573 
113475398   0.220  0.000  0.469  0.459  0.492  0.584 
113475316   0.467  0.469  0.000  0.348  0.391  0.523 
113477755   0.430  0.459  0.348  0.000  0.367  0.522 
17134417    0.461  0.492  0.391  0.367  0.000  0.498 
113473984   0.573  0.584  0.523  0.522  0.498  0.000 
==================================================================================================
                                    Cluster No. 20 distance matrix                                 
     4
6460339     0.000  0.185  0.577  0.618 
94985497    0.185  0.000  0.577  0.612 
108762507   0.577  0.577  0.000  0.616 
83815929    0.618  0.612  0.616  0.000 
==================================================================================================
                                    Cluster No. 21 distance matrix                                 
     7
116624299   0.000  0.415  0.498  0.500  0.510  0.581  0.612 
116625880   0.415  0.000  0.498  0.516  0.512  0.567  0.618 
116626667   0.498  0.498  0.000  0.404  0.532  0.594  0.634 
94969246    0.500  0.516  0.404  0.000  0.514  0.611  0.606 
116624825   0.510  0.512  0.532  0.514  0.000  0.578  0.581 
116626062   0.581  0.567  0.594  0.611  0.578  0.000  0.594 
119717310   0.612  0.618  0.634  0.606  0.581  0.594  0.000 
==================================================================================================
                                    Cluster No. 22 distance matrix                                 
     4
116669855   0.000  0.073  0.575  0.555 
119962082   0.073  0.000  0.559  0.551 
119026328   0.575  0.559  0.000  0.425 
23326452    0.555  0.551  0.425  0.000 
==================================================================================================
                                    Cluster No. 23 distance matrix                                 
     7
109899780   0.000  0.429  0.469  0.462  0.510  0.527  0.588 
83645934    0.429  0.000  0.461  0.435  0.518  0.488  0.565 
90022467    0.469  0.461  0.000  0.444  0.506  0.543  0.580 
91774686    0.462  0.435  0.444  0.000  0.480  0.459  0.523 
119897469   0.510  0.518  0.506  0.480  0.000  0.539  0.543 
120553124   0.527  0.488  0.543  0.459  0.539  0.000  0.518 
114798196   0.588  0.565  0.580  0.523  0.543  0.518  0.000 
==================================================================================================
                                    Cluster No. 24 distance matrix                                 
     4
113474475   0.000  0.312  0.440  0.525 
17129893    0.312  0.000  0.429  0.531 
22298671    0.440  0.429  0.000  0.504 
37523676    0.525  0.531  0.504  0.000 
==================================================================================================
                                    Cluster No. 25 distance matrix                                 
     6
119944475   0.000  0.400  0.475  0.604  0.628  0.600 
71906459    0.400  0.000  0.364  0.550  0.590  0.597 
27351057    0.475  0.364  0.000  0.539  0.570  0.593 
83648458    0.604  0.550  0.539  0.000  0.465  0.575 
90021924    0.628  0.590  0.570  0.465  0.000  0.527 
83646708    0.600  0.597  0.593  0.575  0.527  0.000 
==================================================================================================
                                    Cluster No. 26 distance matrix                                 
     4
54026216    0.000  0.578  0.628  0.683 
86742304    0.578  0.000  0.534  0.596 
29831644    0.628  0.534  0.000  0.619 
50843112    0.683  0.596  0.619  0.000 
==================================================================================================
                                    Cluster No. 27 distance matrix                                 
     4
116669657   0.000  0.447  0.510  0.538 
119964125   0.447  0.000  0.529  0.522 
116668760   0.510  0.529  0.000  0.566 
117927604   0.538  0.522  0.566  0.000 
==================================================================================================
                                    Cluster No. 28 distance matrix                                 
     4
145590326   0.000  0.212  0.258  0.302 
18312200    0.212  0.000  0.204  0.267 
119872609   0.258  0.204  0.000  0.260 
126458653   0.302  0.267  0.260  0.000 
==================================================================================================
                                    Cluster No. 29 distance matrix                                 
     4
108758818   0.000  0.426  0.584  0.588 
108763383   0.426  0.000  0.543  0.588 
86159218    0.584  0.543  0.000  0.598 
119960545   0.588  0.588  0.598  0.000 
==================================================================================================
                                    Cluster No. 30 distance matrix                                 
    15
108759654   0.000  0.543  0.573  0.609  0.601  0.589  0.591  0.564  0.578  0.574  0.596  0.583  0.618  0.588  0.606 
86156646    0.543  0.000  0.629  0.646  0.681  0.650  0.665  0.639  0.647  0.630  0.660  0.658  0.686  0.668  0.636 
116619364   0.573  0.629  0.000  0.626  0.656  0.630  0.624  0.626  0.651  0.639  0.652  0.638  0.627  0.671  0.668 
108803345   0.609  0.646  0.626  0.000  0.559  0.614  0.595  0.622  0.633  0.612  0.588  0.605  0.612  0.660  0.651 
120404511   0.601  0.681  0.656  0.559  0.000  0.607  0.579  0.606  0.644  0.627  0.613  0.643  0.640  0.672  0.661 
116619720   0.589  0.650  0.630  0.614  0.607  0.000  0.306  0.433  0.539  0.492  0.565  0.537  0.607  0.608  0.615 
116622428   0.591  0.665  0.624  0.595  0.579  0.306  0.000  0.385  0.531  0.520  0.553  0.541  0.613  0.635  0.621 
116620277   0.564  0.639  0.626  0.622  0.606  0.433  0.385  0.000  0.559  0.517  0.568  0.553  0.603  0.613  0.600 
116623521   0.578  0.647  0.651  0.633  0.644  0.539  0.531  0.559  0.000  0.399  0.540  0.571  0.626  0.637  0.651 
116624929   0.574  0.630  0.639  0.612  0.627  0.492  0.520  0.517  0.399  0.000  0.565  0.557  0.576  0.609  0.609 
116620426   0.596  0.660  0.652  0.588  0.613  0.565  0.553  0.568  0.540  0.565  0.000  0.510  0.598  0.631  0.665 
94968763    0.583  0.658  0.638  0.605  0.643  0.537  0.541  0.553  0.571  0.557  0.510  0.000  0.557  0.632  0.630 
71906078    0.618  0.686  0.627  0.612  0.640  0.607  0.613  0.603  0.626  0.576  0.598  0.557  0.000  0.667  0.636 
32471474    0.588  0.668  0.671  0.660  0.672  0.608  0.635  0.613  0.637  0.609  0.631  0.632  0.667  0.000  0.664 
21220218    0.606  0.636  0.668  0.651  0.661  0.615  0.621  0.600  0.651  0.609  0.665  0.630  0.636  0.664  0.000 
==================================================================================================
                                    Cluster No. 31 distance matrix                                 
     5
108756948   0.000  0.436  0.549  0.483  0.531 
108761165   0.436  0.000  0.538  0.509  0.493 
108757305   0.549  0.538  0.000  0.475  0.523 
108761534   0.483  0.509  0.475  0.000  0.535 
108757303   0.531  0.493  0.523  0.535  0.000 
==================================================================================================
                                    Cluster No. 32 distance matrix                                 
     4
126179714   0.000  0.422  0.567  0.573 
154151509   0.422  0.000  0.516  0.573 
154150293   0.567  0.516  0.000  0.537 
18977027    0.573  0.573  0.537  0.000 
==================================================================================================
                                    Cluster No. 33 distance matrix                                 
    38
2633949     0.000  0.136  0.261  0.261  0.261  0.261  0.280  0.288  0.284  0.431  0.435  0.440  0.444  0.451  0.416  0.416  0.377  0.377  0.393  0.444  0.424  0.327  0.475  0.475  0.467  0.469  0.463  0.467  0.494  0.472  0.498  0.525  0.537  0.424  0.447  0.451  0.590  0.601 
52785557    0.136  0.000  0.300  0.300  0.300  0.300  0.300  0.307  0.304  0.443  0.447  0.447  0.451  0.459  0.440  0.420  0.370  0.370  0.405  0.440  0.436  0.307  0.479  0.479  0.455  0.453  0.451  0.463  0.482  0.484  0.475  0.518  0.529  0.420  0.436  0.451  0.598  0.601 
118479084   0.261  0.300  0.000  0.000  0.004  0.004  0.280  0.342  0.339  0.455  0.455  0.455  0.471  0.459  0.459  0.455  0.397  0.397  0.412  0.440  0.463  0.354  0.502  0.502  0.502  0.512  0.475  0.498  0.514  0.476  0.498  0.494  0.529  0.440  0.471  0.490  0.611  0.630 
30258509    0.261  0.300  0.000  0.000  0.004  0.004  0.280  0.342  0.339  0.455  0.455  0.455  0.471  0.459  0.459  0.455  0.397  0.397  0.412  0.440  0.463  0.354  0.502  0.502  0.502  0.512  0.475  0.498  0.514  0.476  0.498  0.494  0.529  0.440  0.471  0.490  0.611  0.630 
29897506    0.261  0.300  0.004  0.004  0.000  0.000  0.280  0.346  0.342  0.455  0.455  0.455  0.471  0.459  0.459  0.455  0.397  0.397  0.412  0.440  0.463  0.358  0.502  0.502  0.502  0.512  0.475  0.498  0.514  0.476  0.498  0.498  0.525  0.440  0.475  0.490  0.615  0.630 
30021950    0.261  0.300  0.004  0.004  0.000  0.000  0.280  0.346  0.342  0.455  0.455  0.455  0.471  0.459  0.459  0.455  0.397  0.397  0.412  0.440  0.463  0.358  0.502  0.502  0.502  0.512  0.475  0.498  0.514  0.476  0.498  0.498  0.525  0.440  0.475  0.490  0.615  0.630 
138894697   0.280  0.300  0.280  0.280  0.280  0.280  0.000  0.331  0.327  0.439  0.443  0.440  0.444  0.451  0.447  0.428  0.370  0.370  0.397  0.436  0.432  0.300  0.514  0.514  0.510  0.500  0.482  0.502  0.498  0.492  0.494  0.514  0.533  0.451  0.463  0.467  0.607  0.597 
16411274    0.288  0.307  0.342  0.342  0.346  0.346  0.331  0.000  0.016  0.427  0.431  0.416  0.444  0.436  0.428  0.405  0.292  0.292  0.331  0.377  0.412  0.385  0.490  0.490  0.479  0.508  0.475  0.510  0.537  0.492  0.510  0.518  0.525  0.463  0.467  0.479  0.619  0.621 
16414435    0.284  0.304  0.339  0.339  0.342  0.342  0.327  0.016  0.000  0.427  0.431  0.420  0.436  0.428  0.420  0.401  0.284  0.284  0.335  0.381  0.412  0.385  0.486  0.486  0.486  0.508  0.479  0.514  0.537  0.488  0.514  0.521  0.529  0.459  0.471  0.482  0.611  0.613 
14973227    0.431  0.443  0.455  0.455  0.455  0.455  0.439  0.427  0.427  0.000  0.008  0.059  0.188  0.207  0.184  0.348  0.369  0.369  0.392  0.447  0.443  0.467  0.533  0.533  0.545  0.531  0.518  0.522  0.514  0.543  0.569  0.576  0.549  0.557  0.553  0.537  0.613  0.613 
15459243    0.435  0.447  0.455  0.455  0.455  0.455  0.443  0.431  0.431  0.008  0.000  0.066  0.191  0.211  0.188  0.352  0.373  0.373  0.388  0.447  0.447  0.467  0.533  0.533  0.545  0.535  0.522  0.525  0.518  0.547  0.573  0.576  0.549  0.557  0.553  0.537  0.613  0.617 
125718643   0.440  0.447  0.455  0.455  0.455  0.455  0.440  0.416  0.420  0.059  0.066  0.000  0.190  0.213  0.194  0.345  0.366  0.366  0.397  0.432  0.451  0.482  0.556  0.556  0.545  0.527  0.518  0.529  0.518  0.539  0.568  0.580  0.545  0.549  0.549  0.533  0.623  0.621 
24376858    0.444  0.451  0.471  0.471  0.471  0.471  0.444  0.444  0.436  0.188  0.191  0.190  0.000  0.097  0.097  0.333  0.366  0.366  0.412  0.447  0.436  0.479  0.549  0.549  0.537  0.508  0.525  0.545  0.514  0.555  0.599  0.580  0.576  0.568  0.545  0.537  0.632  0.621 
55821411    0.451  0.459  0.459  0.459  0.459  0.459  0.451  0.436  0.428  0.207  0.211  0.213  0.097  0.000  0.112  0.341  0.362  0.362  0.405  0.451  0.440  0.479  0.549  0.549  0.537  0.508  0.518  0.553  0.529  0.571  0.603  0.580  0.576  0.560  0.541  0.537  0.628  0.613 
76788494    0.416  0.440  0.459  0.459  0.459  0.459  0.447  0.428  0.420  0.184  0.188  0.194  0.097  0.112  0.000  0.329  0.354  0.354  0.412  0.447  0.432  0.471  0.541  0.541  0.541  0.520  0.533  0.541  0.518  0.567  0.584  0.576  0.564  0.556  0.525  0.541  0.611  0.613 
12724921    0.416  0.420  0.455  0.455  0.455  0.455  0.428  0.405  0.401  0.348  0.352  0.345  0.333  0.341  0.329  0.000  0.358  0.358  0.416  0.451  0.444  0.455  0.525  0.525  0.518  0.504  0.490  0.564  0.553  0.539  0.564  0.556  0.553  0.533  0.502  0.506  0.590  0.605 
29345043    0.377  0.370  0.397  0.397  0.397  0.397  0.370  0.292  0.284  0.369  0.373  0.366  0.366  0.362  0.354  0.358  0.000  0.000  0.261  0.366  0.362  0.416  0.479  0.479  0.482  0.492  0.486  0.525  0.541  0.539  0.549  0.533  0.553  0.521  0.518  0.494  0.615  0.609 
29377576    0.377  0.370  0.397  0.397  0.397  0.397  0.370  0.292  0.284  0.369  0.373  0.366  0.366  0.362  0.354  0.358  0.000  0.000  0.261  0.366  0.362  0.416  0.479  0.479  0.482  0.492  0.486  0.525  0.541  0.539  0.549  0.533  0.553  0.521  0.518  0.494  0.615  0.609 
28378319    0.393  0.405  0.412  0.412  0.412  0.412  0.397  0.331  0.335  0.392  0.388  0.397  0.412  0.405  0.412  0.416  0.261  0.261  0.000  0.307  0.362  0.436  0.482  0.482  0.482  0.506  0.473  0.521  0.556  0.520  0.560  0.568  0.549  0.541  0.529  0.494  0.632  0.621 
104774276   0.444  0.440  0.440  0.440  0.440  0.440  0.436  0.377  0.381  0.447  0.447  0.432  0.447  0.451  0.447  0.451  0.366  0.366  0.307  0.000  0.416  0.447  0.498  0.498  0.502  0.535  0.490  0.541  0.549  0.551  0.537  0.537  0.553  0.525  0.521  0.518  0.632  0.617 
116490836   0.424  0.436  0.463  0.463  0.463  0.463  0.432  0.412  0.412  0.443  0.447  0.451  0.436  0.440  0.432  0.444  0.362  0.362  0.362  0.416  0.000  0.479  0.537  0.537  0.545  0.516  0.529  0.537  0.533  0.551  0.568  0.553  0.556  0.556  0.560  0.510  0.640  0.634 
10175124    0.327  0.307  0.354  0.354  0.358  0.358  0.300  0.385  0.385  0.467  0.467  0.482  0.479  0.479  0.471  0.455  0.416  0.416  0.436  0.447  0.479  0.000  0.498  0.498  0.494  0.477  0.451  0.471  0.502  0.476  0.428  0.486  0.479  0.447  0.428  0.459  0.598  0.601 
13701020    0.475  0.479  0.502  0.502  0.502  0.502  0.514  0.490  0.486  0.533  0.533  0.556  0.549  0.549  0.541  0.525  0.479  0.479  0.482  0.498  0.537  0.498  0.000  0.000  0.132  0.574  0.541  0.564  0.588  0.587  0.568  0.560  0.556  0.521  0.533  0.572  0.623  0.642 
21282832    0.475  0.479  0.502  0.502  0.502  0.502  0.514  0.490  0.486  0.533  0.533  0.556  0.549  0.549  0.541  0.525  0.479  0.479  0.482  0.498  0.537  0.498  0.000  0.000  0.132  0.574  0.541  0.564  0.588  0.587  0.568  0.560  0.556  0.521  0.533  0.572  0.623  0.642 
27467813    0.467  0.455  0.502  0.502  0.502  0.502  0.510  0.479  0.486  0.545  0.545  0.545  0.537  0.537  0.541  0.518  0.482  0.482  0.482  0.502  0.545  0.494  0.132  0.132  0.000  0.578  0.553  0.564  0.580  0.587  0.564  0.568  0.572  0.529  0.525  0.549  0.636  0.654 
134299570   0.469  0.453  0.512  0.512  0.512  0.512  0.500  0.508  0.508  0.531  0.535  0.527  0.508  0.508  0.520  0.504  0.492  0.492  0.506  0.535  0.516  0.477  0.574  0.574  0.578  0.000  0.377  0.457  0.469  0.462  0.484  0.523  0.512  0.465  0.449  0.438  0.601  0.595 
83589763    0.463  0.451  0.475  0.475  0.475  0.475  0.482  0.475  0.479  0.518  0.522  0.518  0.525  0.518  0.533  0.490  0.486  0.486  0.473  0.490  0.529  0.451  0.541  0.541  0.553  0.377  0.000  0.459  0.455  0.488  0.498  0.510  0.525  0.428  0.459  0.432  0.561  0.551 
108802877   0.467  0.463  0.498  0.498  0.498  0.498  0.502  0.510  0.514  0.522  0.525  0.529  0.545  0.553  0.541  0.564  0.525  0.525  0.521  0.541  0.537  0.471  0.564  0.564  0.564  0.457  0.459  0.000  0.341  0.492  0.498  0.533  0.490  0.479  0.475  0.471  0.582  0.576 
108803785   0.494  0.482  0.514  0.514  0.514  0.514  0.498  0.537  0.537  0.514  0.518  0.518  0.514  0.529  0.518  0.553  0.541  0.541  0.556  0.549  0.533  0.502  0.588  0.588  0.580  0.469  0.455  0.341  0.000  0.543  0.525  0.541  0.549  0.525  0.482  0.506  0.586  0.588 
118444123   0.472  0.484  0.476  0.476  0.476  0.476  0.492  0.492  0.488  0.543  0.547  0.539  0.555  0.571  0.567  0.539  0.539  0.539  0.520  0.551  0.551  0.476  0.587  0.587  0.587  0.462  0.488  0.492  0.543  0.000  0.323  0.398  0.390  0.421  0.402  0.449  0.616  0.609 
28210913    0.498  0.475  0.498  0.498  0.498  0.498  0.494  0.510  0.514  0.569  0.573  0.568  0.599  0.603  0.584  0.564  0.549  0.549  0.560  0.537  0.568  0.428  0.568  0.568  0.564  0.484  0.498  0.498  0.525  0.323  0.000  0.389  0.409  0.436  0.397  0.475  0.619  0.593 
18145401    0.525  0.518  0.494  0.494  0.498  0.498  0.514  0.518  0.521  0.576  0.576  0.580  0.580  0.580  0.576  0.556  0.533  0.533  0.568  0.537  0.553  0.486  0.560  0.560  0.568  0.523  0.510  0.533  0.541  0.398  0.389  0.000  0.447  0.436  0.420  0.502  0.607  0.597 
15024695    0.537  0.529  0.529  0.529  0.525  0.525  0.533  0.525  0.529  0.549  0.549  0.545  0.576  0.576  0.564  0.553  0.553  0.553  0.549  0.553  0.556  0.479  0.556  0.556  0.572  0.512  0.525  0.490  0.549  0.390  0.409  0.447  0.000  0.475  0.416  0.455  0.573  0.609 
125973093   0.424  0.420  0.440  0.440  0.440  0.440  0.451  0.463  0.459  0.557  0.557  0.549  0.568  0.560  0.556  0.533  0.521  0.521  0.541  0.525  0.556  0.447  0.521  0.521  0.529  0.465  0.428  0.479  0.525  0.421  0.436  0.436  0.475  0.000  0.366  0.420  0.611  0.609 
20807943    0.447  0.436  0.471  0.471  0.475  0.475  0.463  0.467  0.471  0.553  0.553  0.549  0.545  0.541  0.525  0.502  0.518  0.518  0.529  0.521  0.560  0.428  0.533  0.533  0.525  0.449  0.459  0.475  0.482  0.402  0.397  0.420  0.416  0.366  0.000  0.420  0.567  0.586 
89895431    0.451  0.451  0.490  0.490  0.490  0.490  0.467  0.479  0.482  0.537  0.537  0.533  0.537  0.537  0.541  0.506  0.494  0.494  0.494  0.518  0.510  0.459  0.572  0.572  0.549  0.438  0.432  0.471  0.506  0.449  0.475  0.502  0.455  0.420  0.420  0.000  0.594  0.601 
116626609   0.590  0.598  0.611  0.611  0.615  0.615  0.607  0.619  0.611  0.613  0.613  0.623  0.632  0.628  0.611  0.590  0.615  0.615  0.632  0.632  0.640  0.598  0.623  0.623  0.636  0.601  0.561  0.582  0.586  0.616  0.619  0.607  0.573  0.611  0.567  0.594  0.000  0.317 
116626708   0.601  0.601  0.630  0.630  0.630  0.630  0.597  0.621  0.613  0.613  0.617  0.621  0.621  0.613  0.613  0.605  0.609  0.609  0.621  0.617  0.634  0.601  0.642  0.642  0.654  0.595  0.551  0.576  0.588  0.609  0.593  0.597  0.609  0.609  0.586  0.601  0.317  0.000 
==================================================================================================
                                    Cluster No. 34 distance matrix                                 
    22
21220714    0.000  0.435  0.452  0.448  0.504  0.460  0.488  0.472  0.444  0.468  0.478  0.527  0.518  0.486  0.549  0.553  0.545  0.520  0.500  0.496  0.525  0.577 
21222767    0.435  0.000  0.476  0.484  0.480  0.492  0.524  0.435  0.456  0.476  0.502  0.522  0.535  0.555  0.533  0.553  0.541  0.496  0.508  0.496  0.504  0.593 
21221774    0.452  0.476  0.000  0.136  0.488  0.472  0.484  0.442  0.450  0.462  0.478  0.470  0.510  0.514  0.520  0.569  0.536  0.468  0.520  0.502  0.539  0.598 
29831260    0.448  0.484  0.136  0.000  0.492  0.464  0.468  0.438  0.454  0.458  0.486  0.474  0.506  0.522  0.524  0.540  0.532  0.472  0.533  0.518  0.531  0.594 
29830359    0.504  0.480  0.488  0.492  0.000  0.452  0.492  0.454  0.466  0.514  0.575  0.555  0.534  0.599  0.556  0.540  0.544  0.552  0.512  0.522  0.539  0.602 
21222037    0.460  0.492  0.472  0.464  0.452  0.000  0.185  0.387  0.415  0.419  0.490  0.490  0.502  0.559  0.544  0.552  0.528  0.516  0.500  0.472  0.504  0.556 
29831097    0.488  0.524  0.484  0.468  0.492  0.185  0.000  0.407  0.440  0.444  0.514  0.530  0.534  0.567  0.544  0.556  0.536  0.544  0.492  0.492  0.520  0.585 
134098455   0.472  0.435  0.442  0.438  0.454  0.387  0.407  0.000  0.394  0.410  0.504  0.516  0.512  0.549  0.510  0.534  0.526  0.478  0.473  0.462  0.496  0.566 
21222873    0.444  0.456  0.450  0.454  0.466  0.415  0.440  0.394  0.000  0.398  0.520  0.549  0.508  0.549  0.474  0.510  0.530  0.466  0.498  0.482  0.463  0.582 
54024334    0.468  0.476  0.462  0.458  0.514  0.419  0.444  0.410  0.398  0.000  0.484  0.472  0.476  0.537  0.486  0.510  0.490  0.466  0.518  0.470  0.500  0.558 
86741561    0.478  0.502  0.478  0.486  0.575  0.490  0.514  0.504  0.520  0.484  0.000  0.329  0.361  0.378  0.512  0.532  0.516  0.466  0.504  0.528  0.576  0.581 
86741562    0.527  0.522  0.470  0.474  0.555  0.490  0.530  0.516  0.549  0.472  0.329  0.000  0.369  0.450  0.508  0.548  0.508  0.478  0.540  0.516  0.576  0.589 
86739363    0.518  0.535  0.510  0.506  0.534  0.502  0.534  0.512  0.508  0.476  0.361  0.369  0.000  0.470  0.520  0.544  0.516  0.490  0.536  0.549  0.597  0.585 
86739076    0.486  0.555  0.514  0.522  0.599  0.559  0.567  0.549  0.549  0.537  0.378  0.450  0.470  0.000  0.544  0.544  0.532  0.522  0.532  0.553  0.568  0.618 
86739440    0.549  0.533  0.520  0.524  0.556  0.544  0.544  0.510  0.474  0.486  0.512  0.508  0.520  0.544  0.000  0.408  0.446  0.510  0.514  0.502  0.561  0.591 
86741688    0.553  0.553  0.569  0.540  0.540  0.552  0.556  0.534  0.510  0.510  0.532  0.548  0.544  0.544  0.408  0.000  0.498  0.544  0.551  0.555  0.545  0.603 
86739244    0.545  0.541  0.536  0.532  0.544  0.528  0.536  0.526  0.530  0.490  0.516  0.508  0.516  0.532  0.446  0.498  0.000  0.488  0.555  0.526  0.578  0.599 
86740152    0.520  0.496  0.468  0.472  0.552  0.516  0.544  0.478  0.466  0.466  0.466  0.478  0.490  0.522  0.510  0.544  0.488  0.000  0.496  0.470  0.519  0.575 
86741129    0.500  0.508  0.520  0.533  0.512  0.500  0.492  0.473  0.498  0.518  0.504  0.540  0.536  0.532  0.514  0.551  0.555  0.496  0.000  0.510  0.525  0.563 
29833341    0.496  0.496  0.502  0.518  0.522  0.472  0.492  0.462  0.482  0.470  0.528  0.516  0.549  0.553  0.502  0.555  0.526  0.470  0.510  0.000  0.500  0.526 
29830627    0.525  0.504  0.539  0.531  0.539  0.504  0.520  0.496  0.463  0.500  0.576  0.576  0.597  0.568  0.561  0.545  0.578  0.519  0.525  0.500  0.000  0.537 
119717589   0.577  0.593  0.598  0.594  0.602  0.556  0.585  0.566  0.582  0.558  0.581  0.589  0.585  0.618  0.591  0.603  0.599  0.575  0.563  0.526  0.537  0.000 
==================================================================================================
                                    Cluster No. 35 distance matrix                                 
     5
21221541    0.000  0.056  0.492  0.531  0.616 
29830083    0.056  0.000  0.488  0.535  0.629 
134103045   0.492  0.488  0.000  0.437  0.598 
86741364    0.531  0.535  0.437  0.000  0.611 
117928194   0.616  0.629  0.598  0.611  0.000 
==================================================================================================
                                    Cluster No. 36 distance matrix                                 
     6
32471012    0.000  0.322  0.416  0.447  0.580  0.589 
32477437    0.322  0.000  0.425  0.436  0.597  0.575 
32476285    0.416  0.425  0.000  0.455  0.549  0.608 
94969337    0.447  0.436  0.455  0.000  0.572  0.558 
116620331   0.580  0.597  0.549  0.572  0.000  0.488 
116620490   0.589  0.575  0.608  0.558  0.488  0.000 
==================================================================================================
                                    Cluster No. 37 distance matrix                                 
     7
37521672    0.000  0.478  0.488  0.562  0.540  0.522  0.668 
37521696    0.478  0.000  0.494  0.572  0.538  0.506  0.636 
37519991    0.488  0.494  0.000  0.506  0.488  0.525  0.653 
113475351   0.562  0.572  0.506  0.000  0.486  0.526  0.615 
17133011    0.540  0.538  0.488  0.486  0.000  0.402  0.591 
22298642    0.522  0.506  0.525  0.526  0.402  0.000  0.596 
17131853    0.668  0.636  0.653  0.615  0.591  0.596  0.000 
==================================================================================================
                                    Cluster No. 38 distance matrix                                 
     4
13472161    0.000  0.451  0.552  0.606 
27351864    0.451  0.000  0.586  0.640 
126464610   0.552  0.586  0.000  0.644 
119385168   0.606  0.640  0.644  0.000 
==================================================================================================
                                    Cluster No. 39 distance matrix                                 
    11
126435516   0.000  0.230  0.254  0.285  0.431  0.380  0.431  0.424  0.579  0.649  0.573 
126438334   0.230  0.000  0.258  0.270  0.424  0.406  0.443  0.443  0.607  0.645  0.607 
120406349   0.254  0.258  0.000  0.219  0.467  0.432  0.427  0.447  0.607  0.629  0.615 
145221981   0.285  0.270  0.219  0.000  0.412  0.380  0.416  0.416  0.595  0.629  0.603 
111017717   0.431  0.424  0.467  0.412  0.000  0.333  0.412  0.408  0.579  0.589  0.577 
111018704   0.380  0.406  0.432  0.380  0.333  0.000  0.448  0.427  0.582  0.638  0.614 
120406030   0.431  0.443  0.427  0.416  0.412  0.448  0.000  0.137  0.601  0.622  0.609 
145222263   0.424  0.443  0.447  0.416  0.408  0.427  0.137  0.000  0.597  0.618  0.587 
108805087   0.579  0.607  0.607  0.595  0.579  0.582  0.601  0.597  0.000  0.578  0.557 
21223157    0.649  0.645  0.629  0.629  0.589  0.638  0.622  0.618  0.578  0.000  0.591 
41406116    0.573  0.607  0.615  0.603  0.577  0.614  0.609  0.587  0.557  0.591  0.000 
==================================================================================================
                                    Cluster No. 40 distance matrix                                 
     5
116622280   0.000  0.203  0.481  0.579  0.600 
116622762   0.203  0.000  0.500  0.592  0.606 
116623587   0.481  0.500  0.000  0.579  0.609 
94971261    0.579  0.592  0.579  0.000  0.623 
116622368   0.600  0.606  0.609  0.623  0.000 
==================================================================================================
                                    Cluster No. 41 distance matrix                                 
     5
116622459   0.000  0.340  0.426  0.432  0.555 
116625320   0.340  0.000  0.479  0.461  0.585 
116622825   0.426  0.479  0.000  0.317  0.561 
116626668   0.432  0.461  0.317  0.000  0.582 
83647568    0.555  0.585  0.561  0.582  0.000 
==================================================================================================
                                    Cluster No. 42 distance matrix                                 
     4
9945898     0.000  0.518  0.560  0.575 
90022079    0.518  0.000  0.542  0.578 
51246425    0.560  0.542  0.000  0.587 
83647361    0.575  0.578  0.587  0.000 
==================================================================================================
                                    Cluster No. 43 distance matrix                                 
     6
86739661    0.000  0.439  0.400  0.446  0.464  0.560 
86742078    0.439  0.000  0.463  0.465  0.482  0.606 
86741942    0.400  0.463  0.000  0.394  0.472  0.584 
86742102    0.446  0.465  0.394  0.000  0.466  0.554 
86743100    0.464  0.482  0.472  0.466  0.000  0.589 
86742726    0.560  0.606  0.584  0.554  0.589  0.000 
==================================================================================================
                                    Cluster No. 44 distance matrix                                 
     7
24983617    0.000  0.000  0.183  0.312  0.312  0.287  0.500 
26988816    0.000  0.000  0.183  0.312  0.312  0.287  0.500 
104780903   0.183  0.183  0.000  0.327  0.327  0.299  0.502 
28852745    0.312  0.312  0.327  0.000  0.000  0.339  0.534 
28869503    0.312  0.312  0.327  0.000  0.000  0.339  0.534 
9947763     0.287  0.287  0.299  0.339  0.339  0.000  0.486 
119897580   0.500  0.500  0.502  0.534  0.534  0.486  0.000 
==================================================================================================
                                    Cluster No. 45 distance matrix                                 
     6
118477730   0.000  0.008  0.069  0.069  0.559  0.549 
30256946    0.008  0.000  0.069  0.069  0.564  0.554 
29895941    0.069  0.069  0.000  0.000  0.547  0.541 
30020390    0.069  0.069  0.000  0.000  0.547  0.541 
138895192   0.559  0.564  0.547  0.547  0.000  0.519 
52784213    0.549  0.554  0.541  0.541  0.519  0.000 
==================================================================================================
                                    Cluster No. 46 distance matrix                                 
     9
120401718   0.000  0.099  0.157  0.157  0.173  0.457  0.432  0.445  0.407 
126433142   0.099  0.000  0.174  0.174  0.181  0.438  0.412  0.421  0.388 
1817676     0.157  0.174  0.000  0.000  0.116  0.435  0.423  0.441  0.414 
31791588    0.157  0.174  0.000  0.000  0.116  0.435  0.423  0.441  0.414 
41409991    0.173  0.181  0.116  0.116  0.000  0.454  0.429  0.443  0.400 
19553944    0.457  0.438  0.435  0.435  0.454  0.000  0.158  0.293  0.325 
23494432    0.432  0.412  0.423  0.423  0.429  0.158  0.000  0.297  0.289 
38234610    0.445  0.421  0.441  0.441  0.443  0.293  0.297  0.000  0.346 
68535317    0.407  0.388  0.414  0.414  0.400  0.325  0.289  0.346  0.000 
==================================================================================================
                                    Cluster No. 47 distance matrix                                 
     4
108760330   0.000  0.500  0.581  0.609 
32475155    0.500  0.000  0.587  0.589 
116620001   0.581  0.587  0.000  0.476 
116621582   0.609  0.589  0.476  0.000 
==================================================================================================
                                    Cluster No. 48 distance matrix                                 
     8
4377006     0.000  0.000  0.000  0.000  0.375  0.375  0.381  0.542 
8163351     0.000  0.000  0.000  0.000  0.375  0.375  0.381  0.542 
8979075     0.000  0.000  0.000  0.000  0.375  0.375  0.381  0.542 
33242061    0.000  0.000  0.000  0.000  0.375  0.375  0.381  0.542 
29834154    0.375  0.375  0.375  0.375  0.000  0.000  0.147  0.491 
29839807    0.375  0.375  0.375  0.375  0.000  0.000  0.147  0.491 
89898773    0.381  0.381  0.381  0.381  0.147  0.147  0.000  0.489 
3329124     0.542  0.542  0.542  0.542  0.491  0.491  0.489  0.000 
==================================================================================================
                                    Cluster No. 49 distance matrix                                 
     8
4376355     0.000  0.000  0.000  0.000  0.217  0.217  0.228  0.349 
8978468     0.000  0.000  0.000  0.000  0.217  0.217  0.228  0.349 
8163479     0.000  0.000  0.000  0.000  0.216  0.216  0.224  0.350 
33241430    0.000  0.000  0.000  0.000  0.216  0.216  0.224  0.350 
29834784    0.217  0.217  0.216  0.216  0.000  0.000  0.079  0.335 
29840435    0.217  0.217  0.216  0.216  0.000  0.000  0.079  0.335 
89898141    0.228  0.228  0.224  0.224  0.079  0.079  0.000  0.327 
3328716     0.349  0.349  0.350  0.350  0.335  0.335  0.327  0.000 
==================================================================================================
                                    Cluster No. 50 distance matrix                                 
    11
37520154    0.000  0.422  0.476  0.529  0.529  0.511  0.500  0.536  0.507  0.570  0.613 
37523641    0.422  0.000  0.448  0.536  0.536  0.515  0.507  0.547  0.537  0.544  0.629 
37520484    0.476  0.448  0.000  0.504  0.504  0.512  0.502  0.539  0.506  0.555  0.603 
116620747   0.529  0.536  0.504  0.000  0.000  0.307  0.424  0.518  0.481  0.530  0.615 
116626655   0.529  0.536  0.504  0.000  0.000  0.307  0.424  0.518  0.481  0.530  0.615 
116626939   0.511  0.515  0.512  0.307  0.307  0.000  0.434  0.516  0.513  0.515  0.622 
94971075    0.500  0.507  0.502  0.424  0.424  0.434  0.000  0.479  0.522  0.538  0.613 
116622939   0.536  0.547  0.539  0.518  0.518  0.516  0.479  0.000  0.532  0.570  0.646 
116620251   0.507  0.537  0.506  0.481  0.481  0.513  0.522  0.532  0.000  0.525  0.604 
85375834    0.570  0.544  0.555  0.530  0.530  0.515  0.538  0.570  0.525  0.000  0.585 
21244844    0.613  0.629  0.603  0.615  0.615  0.622  0.613  0.646  0.604  0.585  0.000 
==================================================================================================
                                    Cluster No. 51 distance matrix                                 
     5
37519623    0.000  0.404  0.473  0.422  0.479 
37520234    0.404  0.000  0.479  0.445  0.505 
86605092    0.473  0.479  0.000  0.435  0.514 
86607459    0.422  0.445  0.435  0.000  0.461 
86606900    0.479  0.505  0.514  0.461  0.000 
==================================================================================================
                                    Cluster No. 52 distance matrix                                 
     4
15921045    0.000  0.211  0.301  0.323 
70606963    0.211  0.000  0.330  0.344 
13816645    0.301  0.330  0.000  0.348 
146303616   0.323  0.344  0.348  0.000 
==================================================================================================
                                    Cluster No. 53 distance matrix                                 
    22
116622793   0.000  0.398  0.546  0.517  0.498  0.525  0.536  0.551  0.506  0.557  0.542  0.537  0.521  0.565  0.529  0.523  0.541  0.546  0.511  0.517  0.517  0.545 
116623625   0.398  0.000  0.528  0.511  0.537  0.569  0.556  0.583  0.554  0.591  0.587  0.568  0.563  0.565  0.581  0.528  0.557  0.584  0.569  0.575  0.571  0.573 
94967294    0.546  0.528  0.000  0.319  0.394  0.517  0.579  0.557  0.543  0.569  0.577  0.543  0.567  0.558  0.575  0.581  0.554  0.558  0.555  0.571  0.568  0.589 
94971144    0.517  0.511  0.319  0.000  0.322  0.526  0.576  0.533  0.527  0.522  0.533  0.513  0.527  0.540  0.513  0.544  0.539  0.526  0.548  0.579  0.535  0.582 
94971417    0.498  0.537  0.394  0.322  0.000  0.498  0.579  0.547  0.485  0.529  0.558  0.528  0.542  0.558  0.531  0.566  0.565  0.558  0.547  0.568  0.546  0.581 
116622781   0.525  0.569  0.517  0.526  0.498  0.000  0.509  0.486  0.504  0.524  0.539  0.515  0.536  0.547  0.528  0.534  0.540  0.549  0.519  0.568  0.551  0.588 
116625466   0.536  0.556  0.579  0.576  0.579  0.509  0.000  0.521  0.557  0.559  0.566  0.517  0.546  0.555  0.549  0.578  0.569  0.596  0.562  0.579  0.576  0.563 
116624547   0.551  0.583  0.557  0.533  0.547  0.486  0.521  0.000  0.530  0.492  0.519  0.488  0.504  0.523  0.523  0.517  0.545  0.552  0.498  0.563  0.531  0.553 
94969605    0.506  0.554  0.543  0.527  0.485  0.504  0.557  0.530  0.000  0.536  0.543  0.523  0.521  0.547  0.540  0.538  0.556  0.583  0.542  0.549  0.551  0.553 
94970396    0.557  0.591  0.569  0.522  0.529  0.524  0.559  0.492  0.536  0.000  0.167  0.219  0.233  0.273  0.258  0.283  0.349  0.369  0.347  0.385  0.447  0.457 
94971006    0.542  0.587  0.577  0.533  0.558  0.539  0.566  0.519  0.543  0.167  0.000  0.159  0.211  0.291  0.273  0.265  0.331  0.391  0.343  0.374  0.436  0.464 
94971419    0.537  0.568  0.543  0.513  0.528  0.515  0.517  0.488  0.523  0.219  0.159  0.000  0.200  0.281  0.256  0.293  0.323  0.374  0.322  0.394  0.396  0.457 
94968483    0.521  0.563  0.567  0.527  0.542  0.536  0.546  0.504  0.521  0.233  0.211  0.200  0.000  0.265  0.290  0.278  0.356  0.396  0.324  0.365  0.412  0.474 
94971143    0.565  0.565  0.558  0.540  0.558  0.547  0.555  0.523  0.547  0.273  0.291  0.281  0.265  0.000  0.313  0.335  0.379  0.387  0.358  0.407  0.465  0.475 
94971416    0.529  0.581  0.575  0.513  0.531  0.528  0.549  0.523  0.540  0.258  0.273  0.256  0.290  0.313  0.000  0.326  0.341  0.375  0.331  0.401  0.420  0.459 
94968081    0.523  0.528  0.581  0.544  0.566  0.534  0.578  0.517  0.538  0.283  0.265  0.293  0.278  0.335  0.326  0.000  0.378  0.429  0.352  0.390  0.440  0.462 
116622913   0.541  0.557  0.554  0.539  0.565  0.540  0.569  0.545  0.556  0.349  0.331  0.323  0.356  0.379  0.341  0.378  0.000  0.459  0.430  0.435  0.441  0.489 
94967801    0.546  0.584  0.558  0.526  0.558  0.549  0.596  0.552  0.583  0.369  0.391  0.374  0.396  0.387  0.375  0.429  0.459  0.000  0.360  0.383  0.442  0.492 
94971418    0.511  0.569  0.555  0.548  0.547  0.519  0.562  0.498  0.542  0.347  0.343  0.322  0.324  0.358  0.331  0.352  0.430  0.360  0.000  0.365  0.434  0.477 
94969422    0.517  0.575  0.571  0.579  0.568  0.568  0.579  0.563  0.549  0.385  0.374  0.394  0.365  0.407  0.401  0.390  0.435  0.383  0.365  0.000  0.421  0.468 
94970962    0.517  0.571  0.568  0.535  0.546  0.551  0.576  0.531  0.551  0.447  0.436  0.396  0.412  0.465  0.420  0.440  0.441  0.442  0.434  0.421  0.000  0.474 
94970115    0.545  0.573  0.589  0.582  0.581  0.588  0.563  0.553  0.553  0.457  0.464  0.457  0.474  0.475  0.459  0.462  0.489  0.492  0.477  0.468  0.474  0.000 
==================================================================================================
                                    Cluster No. 54 distance matrix                                 
    12
1653478     0.000  0.531  0.634  0.602  0.628  0.581  0.581  0.584  0.627  0.593  0.587  0.594 
22299083    0.531  0.000  0.563  0.587  0.562  0.523  0.531  0.553  0.593  0.586  0.584  0.598 
113477484   0.634  0.563  0.000  0.447  0.567  0.520  0.512  0.506  0.571  0.604  0.597  0.636 
113478146   0.602  0.587  0.447  0.000  0.535  0.508  0.523  0.541  0.559  0.586  0.600  0.655 
17132866    0.628  0.562  0.567  0.535  0.000  0.562  0.578  0.580  0.581  0.606  0.609  0.663 
113476415   0.581  0.523  0.520  0.508  0.562  0.000  0.107  0.202  0.496  0.569  0.562  0.603 
113476417   0.581  0.531  0.512  0.523  0.578  0.107  0.000  0.209  0.504  0.573  0.562  0.599 
113474333   0.584  0.553  0.506  0.541  0.580  0.202  0.209  0.000  0.521  0.596  0.545  0.602 
113476216   0.627  0.593  0.571  0.559  0.581  0.496  0.504  0.521  0.000  0.573  0.587  0.613 
113475689   0.593  0.586  0.604  0.586  0.606  0.569  0.573  0.596  0.573  0.000  0.585  0.628 
1653955     0.587  0.584  0.597  0.600  0.609  0.562  0.562  0.545  0.587  0.585  0.000  0.508 
1006577     0.594  0.598  0.636  0.655  0.663  0.603  0.599  0.602  0.613  0.628  0.508  0.000 
==================================================================================================
                                    Cluster No. 55 distance matrix                                 
    15
116333600   0.000  0.330  0.331  0.418  0.418  0.591  0.575  0.560  0.598  0.601  0.606  0.625  0.631  0.602  0.660 
116492599   0.330  0.000  0.365  0.444  0.444  0.576  0.585  0.560  0.613  0.612  0.614  0.637  0.639  0.622  0.704 
116618605   0.331  0.365  0.000  0.473  0.473  0.560  0.569  0.564  0.609  0.636  0.661  0.643  0.671  0.634  0.680 
13622698    0.418  0.444  0.473  0.000  0.000  0.603  0.582  0.572  0.566  0.581  0.657  0.637  0.619  0.646  0.665 
28895405    0.418  0.444  0.473  0.000  0.000  0.603  0.582  0.572  0.566  0.581  0.657  0.637  0.619  0.646  0.665 
19551291    0.591  0.576  0.560  0.603  0.603  0.000  0.154  0.356  0.477  0.525  0.582  0.613  0.625  0.625  0.636 
23491868    0.575  0.585  0.569  0.582  0.582  0.154  0.000  0.311  0.450  0.508  0.562  0.608  0.602  0.609  0.612 
68535099    0.560  0.560  0.564  0.572  0.572  0.356  0.311  0.000  0.435  0.529  0.602  0.625  0.617  0.621  0.668 
116668588   0.598  0.613  0.609  0.566  0.566  0.477  0.450  0.435  0.000  0.496  0.627  0.633  0.631  0.635  0.664 
29830914    0.601  0.612  0.636  0.581  0.581  0.525  0.508  0.529  0.496  0.000  0.574  0.595  0.609  0.660  0.647 
83646939    0.606  0.614  0.661  0.657  0.657  0.582  0.562  0.602  0.627  0.574  0.000  0.624  0.633  0.661  0.731 
124265262   0.625  0.637  0.643  0.637  0.637  0.613  0.608  0.625  0.633  0.595  0.624  0.000  0.637  0.623  0.716 
116622546   0.631  0.639  0.671  0.619  0.619  0.625  0.602  0.617  0.631  0.609  0.633  0.637  0.000  0.651  0.699 
32473469    0.602  0.622  0.634  0.646  0.646  0.625  0.609  0.621  0.635  0.660  0.661  0.623  0.651  0.000  0.665 
29833662    0.660  0.704  0.680  0.665  0.665  0.636  0.612  0.668  0.664  0.647  0.731  0.716  0.699  0.665  0.000 
==================================================================================================
                                    Cluster No. 56 distance matrix                                 
     4
146303114   0.000  0.492  0.511  0.597 
146304560   0.492  0.000  0.561  0.565 
70607598    0.511  0.561  0.000  0.580 
15921012    0.597  0.565  0.580  0.000 
==================================================================================================
                                    Cluster No. 57 distance matrix                                 
     7
108756902   0.000  0.456  0.570  0.560  0.578  0.592  0.593 
86158893    0.456  0.000  0.583  0.550  0.605  0.596  0.587 
108759111   0.570  0.583  0.000  0.581  0.581  0.663  0.663 
108763617   0.560  0.550  0.581  0.000  0.587  0.636  0.587 
108762650   0.578  0.605  0.581  0.587  0.000  0.457  0.574 
108762968   0.592  0.596  0.663  0.636  0.457  0.000  0.580 
108762958   0.593  0.587  0.663  0.587  0.574  0.580  0.000 
==================================================================================================
                                    Cluster No. 58 distance matrix                                 
     4
17131775    0.000  0.319  0.398  0.481 
17132825    0.319  0.000  0.389  0.488 
113476169   0.398  0.389  0.000  0.519 
17129668    0.481  0.488  0.519  0.000 
==================================================================================================
                                    Cluster No. 59 distance matrix                                 
     5
119900177   0.000  0.421  0.478  0.511  0.507 
120610153   0.421  0.000  0.502  0.506  0.513 
124266686   0.478  0.502  0.000  0.524  0.520 
120612691   0.511  0.506  0.524  0.000  0.142 
121593051   0.507  0.513  0.520  0.142  0.000 
==================================================================================================
                                    Cluster No. 60 distance matrix                                 
     5
17133654    0.000  0.409  0.478  0.435  0.482 
22297988    0.409  0.000  0.478  0.465  0.493 
86604933    0.478  0.478  0.000  0.502  0.551 
17132301    0.435  0.465  0.502  0.000  0.469 
17132302    0.482  0.493  0.551  0.469  0.000 
==================================================================================================
                                    Cluster No. 61 distance matrix                                 
    11
2131007     0.000  0.000  0.004  0.455  0.476  0.417  0.481  0.471  0.590  0.571  0.599 
13881430    0.000  0.000  0.004  0.455  0.476  0.417  0.481  0.471  0.590  0.571  0.599 
31792931    0.004  0.004  0.000  0.455  0.476  0.417  0.481  0.471  0.590  0.571  0.599 
145225785   0.455  0.455  0.455  0.000  0.386  0.408  0.468  0.458  0.584  0.581  0.624 
41408129    0.476  0.476  0.476  0.386  0.000  0.436  0.532  0.520  0.623  0.617  0.616 
41408124    0.417  0.417  0.417  0.408  0.436  0.000  0.432  0.421  0.588  0.561  0.643 
120402048   0.481  0.481  0.481  0.468  0.532  0.432  0.000  0.073  0.591  0.561  0.631 
145225811   0.471  0.471  0.471  0.458  0.520  0.421  0.073  0.000  0.591  0.569  0.631 
134097137   0.590  0.590  0.590  0.584  0.623  0.588  0.591  0.591  0.000  0.565  0.695 
29827698    0.571  0.571  0.571  0.581  0.617  0.561  0.561  0.569  0.565  0.000  0.618 
108758719   0.599  0.599  0.599  0.624  0.616  0.643  0.631  0.631  0.695  0.618  0.000 
==================================================================================================
                                    Cluster No. 62 distance matrix                                 
    15
108757504   0.000  0.426  0.454  0.465  0.535  0.601  0.541  0.555  0.494  0.532  0.504  0.498  0.570  0.589  0.515 
108763056   0.426  0.000  0.528  0.480  0.561  0.594  0.548  0.558  0.531  0.539  0.498  0.511  0.581  0.596  0.548 
108758235   0.454  0.528  0.000  0.456  0.596  0.619  0.524  0.568  0.552  0.588  0.504  0.544  0.591  0.580  0.524 
108762112   0.465  0.480  0.456  0.000  0.574  0.596  0.572  0.568  0.537  0.539  0.533  0.548  0.587  0.613  0.554 
108760861   0.535  0.561  0.596  0.574  0.000  0.570  0.565  0.583  0.592  0.576  0.541  0.566  0.576  0.631  0.613 
108761425   0.601  0.594  0.619  0.596  0.570  0.000  0.601  0.617  0.588  0.613  0.593  0.607  0.653  0.657  0.649 
108760985   0.541  0.548  0.524  0.572  0.565  0.601  0.000  0.604  0.572  0.571  0.539  0.568  0.600  0.633  0.585 
108763014   0.555  0.558  0.568  0.568  0.583  0.617  0.604  0.000  0.590  0.570  0.558  0.575  0.611  0.619  0.630 
108759758   0.494  0.531  0.552  0.537  0.592  0.588  0.572  0.590  0.000  0.528  0.537  0.540  0.598  0.646  0.542 
108763631   0.532  0.539  0.588  0.539  0.576  0.613  0.571  0.570  0.528  0.000  0.554  0.574  0.642  0.634  0.578 
108760907   0.504  0.498  0.504  0.533  0.541  0.593  0.539  0.558  0.537  0.554  0.000  0.500  0.543  0.584  0.580 
108761736   0.498  0.511  0.544  0.548  0.566  0.607  0.568  0.575  0.540  0.574  0.500  0.000  0.579  0.627  0.572 
108759765   0.570  0.581  0.591  0.587  0.576  0.653  0.600  0.611  0.598  0.642  0.543  0.579  0.000  0.550  0.568 
108762187   0.589  0.596  0.580  0.613  0.631  0.657  0.633  0.619  0.646  0.634  0.584  0.627  0.550  0.000  0.577 
108761001   0.515  0.548  0.524  0.554  0.613  0.649  0.585  0.630  0.542  0.578  0.580  0.572  0.568  0.577  0.000 
==================================================================================================
                                    Cluster No. 63 distance matrix                                 
    14
119900250   0.000  0.288  0.419  0.430  0.426  0.479  0.475  0.498  0.487  0.483  0.479  0.498  0.370  0.464 
71909460    0.288  0.000  0.387  0.422  0.426  0.456  0.456  0.475  0.464  0.460  0.471  0.480  0.378  0.479 
91774401    0.419  0.387  0.000  0.456  0.464  0.502  0.502  0.517  0.510  0.506  0.506  0.509  0.448  0.498 
113866975   0.430  0.422  0.456  0.000  0.172  0.418  0.414  0.437  0.425  0.429  0.429  0.429  0.392  0.461 
17429176    0.426  0.426  0.464  0.172  0.000  0.403  0.414  0.429  0.418  0.410  0.418  0.410  0.373  0.465 
120612228   0.479  0.456  0.502  0.418  0.403  0.000  0.030  0.060  0.086  0.067  0.134  0.164  0.440  0.524 
121593345   0.475  0.456  0.502  0.414  0.414  0.030  0.000  0.063  0.097  0.086  0.146  0.175  0.444  0.528 
121611074   0.498  0.475  0.517  0.437  0.429  0.060  0.063  0.000  0.123  0.112  0.146  0.190  0.470  0.520 
121603724   0.487  0.464  0.510  0.425  0.418  0.086  0.097  0.123  0.000  0.037  0.127  0.146  0.459  0.520 
91787233    0.483  0.460  0.506  0.429  0.410  0.067  0.086  0.112  0.037  0.000  0.123  0.153  0.451  0.528 
89900417    0.479  0.471  0.506  0.429  0.418  0.134  0.146  0.146  0.127  0.123  0.000  0.175  0.455  0.512 
124267892   0.498  0.480  0.509  0.429  0.410  0.164  0.175  0.190  0.146  0.153  0.175  0.000  0.455  0.513 
134095313   0.370  0.378  0.448  0.392  0.373  0.440  0.444  0.470  0.459  0.451  0.455  0.455  0.000  0.479 
34499304    0.464  0.479  0.498  0.461  0.465  0.524  0.528  0.520  0.520  0.528  0.512  0.513  0.479  0.000 
==================================================================================================
                                    Cluster No. 64 distance matrix                                 
    15
145595768   0.000  0.465  0.510  0.529  0.498  0.554  0.447  0.450  0.445  0.555  0.591  0.578  0.566  0.589  0.580 
50842217    0.465  0.000  0.523  0.543  0.522  0.535  0.502  0.479  0.472  0.603  0.597  0.551  0.602  0.602  0.592 
126435861   0.510  0.523  0.000  0.200  0.202  0.420  0.381  0.449  0.441  0.571  0.573  0.566  0.580  0.584  0.574 
145223559   0.529  0.543  0.200  0.000  0.202  0.451  0.405  0.471  0.461  0.587  0.596  0.574  0.568  0.556  0.578 
41408012    0.498  0.522  0.202  0.202  0.000  0.436  0.420  0.449  0.445  0.563  0.584  0.570  0.549  0.537  0.608 
68535808    0.554  0.535  0.420  0.451  0.436  0.000  0.479  0.516  0.500  0.622  0.603  0.547  0.571  0.579  0.564 
134098292   0.447  0.502  0.381  0.405  0.420  0.479  0.000  0.422  0.398  0.591  0.584  0.574  0.567  0.567  0.611 
21220588    0.450  0.479  0.449  0.471  0.449  0.516  0.422  0.000  0.121  0.534  0.560  0.537  0.555  0.559  0.569 
29832634    0.445  0.472  0.441  0.461  0.445  0.500  0.398  0.121  0.000  0.542  0.562  0.545  0.547  0.547  0.567 
119026032   0.555  0.603  0.571  0.587  0.563  0.622  0.591  0.534  0.542  0.000  0.175  0.573  0.594  0.598  0.631 
23326698    0.591  0.597  0.573  0.596  0.584  0.603  0.584  0.560  0.562  0.175  0.000  0.578  0.595  0.607  0.609 
28493183    0.578  0.551  0.566  0.574  0.570  0.547  0.574  0.537  0.545  0.573  0.578  0.000  0.602  0.602  0.602 
119025056   0.566  0.602  0.580  0.568  0.549  0.571  0.567  0.555  0.547  0.594  0.595  0.602  0.000  0.093  0.510 
23325797    0.589  0.602  0.584  0.556  0.537  0.579  0.567  0.559  0.547  0.598  0.607  0.602  0.093  0.000  0.513 
21222231    0.580  0.592  0.574  0.578  0.608  0.564  0.611  0.569  0.567  0.631  0.609  0.602  0.510  0.513  0.000 
==================================================================================================
                                    Cluster No. 65 distance matrix                                 
    16
108760153   0.000  0.578  0.603  0.586  0.598  0.590  0.628  0.602  0.615  0.600  0.600  0.614  0.642  0.673  0.619  0.617 
116623060   0.578  0.000  0.576  0.600  0.620  0.598  0.645  0.614  0.608  0.612  0.604  0.622  0.681  0.650  0.625  0.632 
108759959   0.603  0.576  0.000  0.354  0.589  0.593  0.618  0.584  0.601  0.597  0.605  0.601  0.602  0.606  0.625  0.612 
108762484   0.586  0.600  0.354  0.000  0.577  0.599  0.625  0.559  0.603  0.588  0.618  0.635  0.636  0.613  0.615  0.627 
108759118   0.598  0.620  0.589  0.577  0.000  0.630  0.620  0.605  0.637  0.587  0.606  0.660  0.660  0.622  0.631  0.612 
116623034   0.590  0.598  0.593  0.599  0.630  0.000  0.404  0.527  0.534  0.587  0.578  0.645  0.592  0.611  0.607  0.614 
116626431   0.628  0.645  0.618  0.625  0.620  0.404  0.000  0.528  0.557  0.593  0.599  0.665  0.610  0.618  0.630  0.632 
116625010   0.602  0.614  0.584  0.559  0.605  0.527  0.528  0.000  0.502  0.563  0.543  0.655  0.651  0.628  0.613  0.619 
116619169   0.615  0.608  0.601  0.603  0.637  0.534  0.557  0.502  0.000  0.558  0.508  0.628  0.605  0.629  0.615  0.625 
94969743    0.600  0.612  0.597  0.588  0.587  0.587  0.593  0.563  0.558  0.000  0.439  0.612  0.652  0.641  0.599  0.637 
94971422    0.600  0.604  0.605  0.618  0.606  0.578  0.599  0.543  0.508  0.439  0.000  0.608  0.629  0.633  0.634  0.606 
108757782   0.614  0.622  0.601  0.635  0.660  0.645  0.665  0.655  0.628  0.612  0.608  0.000  0.617  0.635  0.618  0.634 
32475633    0.642  0.681  0.602  0.636  0.660  0.592  0.610  0.651  0.605  0.652  0.629  0.617  0.000  0.570  0.602  0.656 
32477250    0.673  0.650  0.606  0.613  0.622  0.611  0.618  0.628  0.629  0.641  0.633  0.635  0.570  0.000  0.579  0.633 
38232689    0.619  0.625  0.625  0.615  0.631  0.607  0.630  0.613  0.615  0.599  0.634  0.618  0.602  0.579  0.000  0.580 
126433388   0.617  0.632  0.612  0.627  0.612  0.614  0.632  0.619  0.625  0.637  0.606  0.634  0.656  0.633  0.580  0.000 
==================================================================================================
                                    Cluster No. 66 distance matrix                                 
     6
111022033   0.000  0.306  0.316  0.342  0.377  0.520 
54024689    0.306  0.000  0.331  0.372  0.397  0.551 
111021377   0.316  0.331  0.000  0.316  0.354  0.561 
111023678   0.342  0.372  0.316  0.000  0.353  0.532 
111020043   0.377  0.397  0.354  0.353  0.000  0.553 
32475105    0.520  0.551  0.561  0.532  0.553  0.000 
==================================================================================================
                                    Cluster No. 67 distance matrix                                 
    25
1652588     0.000  0.445  0.514  0.616  0.585  0.597  0.605  0.596  0.613  0.586  0.583  0.570  0.588  0.554  0.565  0.594  0.579  0.606  0.563  0.565  0.613  0.560  0.588  0.633  0.556 
22299975    0.445  0.000  0.514  0.547  0.531  0.551  0.577  0.576  0.581  0.566  0.598  0.550  0.577  0.562  0.578  0.551  0.555  0.555  0.540  0.514  0.554  0.549  0.560  0.575  0.494 
86606530    0.514  0.514  0.000  0.643  0.607  0.591  0.608  0.607  0.596  0.597  0.593  0.581  0.558  0.556  0.562  0.562  0.554  0.590  0.516  0.506  0.570  0.538  0.571  0.598  0.547 
113476860   0.616  0.547  0.643  0.000  0.371  0.446  0.600  0.607  0.600  0.622  0.638  0.614  0.640  0.654  0.629  0.569  0.580  0.584  0.617  0.603  0.620  0.602  0.614  0.646  0.569 
17131504    0.585  0.531  0.607  0.371  0.000  0.416  0.630  0.642  0.634  0.621  0.641  0.629  0.605  0.629  0.606  0.560  0.595  0.615  0.575  0.577  0.616  0.606  0.606  0.642  0.528 
17131503    0.597  0.551  0.591  0.446  0.416  0.000  0.604  0.599  0.600  0.610  0.638  0.626  0.609  0.630  0.609  0.557  0.588  0.600  0.613  0.584  0.635  0.598  0.622  0.663  0.598 
113474330   0.605  0.577  0.608  0.600  0.630  0.604  0.000  0.043  0.073  0.413  0.432  0.452  0.481  0.494  0.544  0.567  0.533  0.552  0.541  0.550  0.562  0.607  0.615  0.610  0.612 
113474331   0.596  0.576  0.607  0.607  0.642  0.599  0.043  0.000  0.054  0.414  0.445  0.465  0.490  0.500  0.551  0.566  0.531  0.550  0.555  0.556  0.576  0.610  0.627  0.610  0.615 
113474332   0.613  0.581  0.596  0.600  0.634  0.600  0.073  0.054  0.000  0.417  0.448  0.459  0.473  0.502  0.533  0.563  0.533  0.548  0.548  0.554  0.574  0.607  0.615  0.606  0.604 
17131426    0.586  0.566  0.597  0.622  0.621  0.610  0.413  0.414  0.417  0.000  0.403  0.446  0.448  0.517  0.519  0.548  0.560  0.575  0.562  0.568  0.611  0.610  0.625  0.641  0.593 
17132907    0.583  0.598  0.593  0.638  0.641  0.638  0.432  0.445  0.448  0.403  0.000  0.469  0.479  0.523  0.492  0.552  0.568  0.568  0.570  0.552  0.564  0.610  0.610  0.609  0.613 
17133975    0.570  0.550  0.581  0.614  0.629  0.626  0.452  0.465  0.459  0.446  0.469  0.000  0.463  0.543  0.529  0.571  0.564  0.544  0.543  0.514  0.518  0.618  0.598  0.593  0.565 
37521121    0.588  0.577  0.558  0.640  0.605  0.609  0.481  0.490  0.473  0.448  0.479  0.463  0.000  0.521  0.496  0.542  0.561  0.512  0.550  0.536  0.571  0.583  0.571  0.586  0.550 
86606961    0.554  0.562  0.556  0.654  0.629  0.630  0.494  0.500  0.502  0.517  0.523  0.543  0.521  0.000  0.539  0.610  0.598  0.575  0.566  0.571  0.607  0.590  0.598  0.629  0.585 
22299003    0.565  0.578  0.562  0.629  0.606  0.609  0.544  0.551  0.533  0.519  0.492  0.529  0.496  0.539  0.000  0.552  0.556  0.517  0.563  0.553  0.585  0.574  0.618  0.593  0.569 
17133132    0.594  0.551  0.562  0.569  0.560  0.557  0.567  0.566  0.563  0.548  0.552  0.571  0.542  0.610  0.552  0.000  0.218  0.366  0.571  0.575  0.570  0.557  0.585  0.636  0.574 
17133502    0.579  0.555  0.554  0.580  0.595  0.588  0.533  0.531  0.533  0.560  0.568  0.564  0.561  0.598  0.556  0.218  0.000  0.374  0.544  0.540  0.562  0.573  0.609  0.624  0.582 
17133504    0.606  0.555  0.590  0.584  0.615  0.600  0.552  0.550  0.548  0.575  0.568  0.544  0.512  0.575  0.517  0.366  0.374  0.000  0.541  0.544  0.558  0.593  0.636  0.624  0.598 
17132363    0.563  0.540  0.516  0.617  0.575  0.613  0.541  0.555  0.548  0.562  0.570  0.543  0.550  0.566  0.563  0.571  0.544  0.541  0.000  0.378  0.467  0.556  0.556  0.550  0.522 
22298869    0.565  0.514  0.506  0.603  0.577  0.584  0.550  0.556  0.554  0.568  0.552  0.514  0.536  0.571  0.553  0.575  0.540  0.544  0.378  0.000  0.464  0.585  0.565  0.572  0.532 
17130658    0.613  0.554  0.570  0.620  0.616  0.635  0.562  0.576  0.574  0.611  0.564  0.518  0.571  0.607  0.585  0.570  0.562  0.558  0.467  0.464  0.000  0.602  0.602  0.585  0.585 
113474678   0.560  0.549  0.538  0.602  0.606  0.598  0.607  0.610  0.607  0.610  0.610  0.618  0.583  0.590  0.574  0.557  0.573  0.593  0.556  0.585  0.602  0.000  0.364  0.479  0.476 
113477154   0.588  0.560  0.571  0.614  0.606  0.622  0.615  0.627  0.615  0.625  0.610  0.598  0.571  0.598  0.618  0.585  0.609  0.636  0.556  0.565  0.602  0.364  0.000  0.452  0.480 
113474087   0.633  0.575  0.598  0.646  0.642  0.663  0.610  0.610  0.606  0.641  0.609  0.593  0.586  0.629  0.593  0.636  0.624  0.624  0.550  0.572  0.585  0.479  0.452  0.000  0.536 
17130683    0.556  0.494  0.547  0.569  0.528  0.598  0.612  0.615  0.604  0.593  0.613  0.565  0.550  0.585  0.569  0.574  0.582  0.598  0.522  0.532  0.585  0.476  0.480  0.536  0.000 
==================================================================================================
                                    Cluster No. 68 distance matrix                                 
     9
116621584   0.000  0.482  0.547  0.552  0.504  0.629  0.616  0.659  0.589 
116622694   0.482  0.000  0.485  0.485  0.479  0.592  0.576  0.634  0.620 
116621572   0.547  0.485  0.000  0.232  0.460  0.575  0.587  0.656  0.643 
116621573   0.552  0.485  0.232  0.000  0.492  0.626  0.623  0.656  0.664 
116625897   0.504  0.479  0.460  0.492  0.000  0.571  0.602  0.640  0.668 
29830915    0.629  0.592  0.575  0.626  0.571  0.000  0.598  0.625  0.627 
108757908   0.616  0.576  0.587  0.623  0.602  0.598  0.000  0.562  0.578 
86160512    0.659  0.634  0.656  0.656  0.640  0.625  0.562  0.000  0.629 
86742862    0.589  0.620  0.643  0.664  0.668  0.627  0.578  0.629  0.000 
==================================================================================================
                                    Cluster No. 69 distance matrix                                 
    11
108762298   0.000  0.532  0.493  0.636  0.606  0.624  0.622  0.672  0.643  0.675  0.709 
108762839   0.532  0.000  0.576  0.604  0.672  0.669  0.656  0.690  0.693  0.701  0.728 
86157474    0.493  0.576  0.000  0.596  0.592  0.605  0.592  0.622  0.609  0.617  0.649 
86157561    0.636  0.604  0.596  0.000  0.612  0.613  0.631  0.626  0.586  0.645  0.710 
117927230   0.606  0.672  0.592  0.612  0.000  0.285  0.374  0.551  0.567  0.612  0.650 
119714294   0.624  0.669  0.605  0.613  0.285  0.000  0.343  0.560  0.576  0.621  0.676 
119962857   0.622  0.656  0.592  0.631  0.374  0.343  0.000  0.574  0.575  0.623  0.663 
54023701    0.672  0.690  0.622  0.626  0.551  0.560  0.574  0.000  0.486  0.633  0.689 
86741763    0.643  0.693  0.609  0.586  0.567  0.576  0.575  0.486  0.000  0.633  0.692 
134097469   0.675  0.701  0.617  0.645  0.612  0.621  0.623  0.633  0.633  0.000  0.704 
114798457   0.709  0.728  0.649  0.710  0.650  0.676  0.663  0.689  0.692  0.704  0.000 
==================================================================================================
                                    Cluster No. 70 distance matrix                                 
    29
13092968    0.000  0.315  0.441  0.445  0.414  0.634  0.615  0.647  0.645  0.621  0.621  0.584  0.631  0.646  0.625  0.656  0.660  0.661  0.664  0.704  0.676  0.664  0.640  0.698  0.689  0.632  0.672  0.660  0.696 
111018124   0.315  0.000  0.422  0.445  0.402  0.611  0.599  0.651  0.641  0.641  0.645  0.592  0.639  0.667  0.625  0.672  0.652  0.649  0.647  0.691  0.672  0.656  0.636  0.686  0.701  0.615  0.639  0.660  0.675 
19553377    0.441  0.422  0.000  0.164  0.250  0.613  0.645  0.665  0.628  0.624  0.647  0.619  0.657  0.636  0.600  0.671  0.665  0.661  0.654  0.694  0.691  0.687  0.635  0.660  0.667  0.601  0.641  0.633  0.669 
23493912    0.445  0.445  0.164  0.000  0.242  0.594  0.653  0.637  0.628  0.624  0.635  0.586  0.649  0.648  0.624  0.663  0.671  0.656  0.667  0.694  0.679  0.675  0.630  0.648  0.654  0.614  0.641  0.650  0.665 
38234190    0.414  0.402  0.250  0.242  0.000  0.598  0.657  0.653  0.628  0.624  0.631  0.598  0.645  0.640  0.628  0.679  0.679  0.644  0.662  0.698  0.675  0.671  0.630  0.668  0.658  0.618  0.671  0.675  0.678 
91787132    0.634  0.611  0.613  0.594  0.598  0.000  0.569  0.627  0.665  0.631  0.631  0.593  0.616  0.633  0.639  0.669  0.638  0.610  0.672  0.654  0.653  0.649  0.618  0.621  0.632  0.633  0.632  0.635  0.646 
94971484    0.615  0.599  0.645  0.653  0.657  0.569  0.000  0.639  0.655  0.590  0.609  0.606  0.589  0.627  0.653  0.636  0.652  0.602  0.664  0.639  0.616  0.641  0.622  0.622  0.645  0.617  0.584  0.667  0.682 
111019572   0.647  0.651  0.665  0.637  0.653  0.627  0.639  0.000  0.367  0.568  0.553  0.605  0.636  0.628  0.614  0.660  0.647  0.596  0.698  0.657  0.660  0.681  0.612  0.667  0.677  0.618  0.653  0.637  0.631 
126435989   0.645  0.641  0.628  0.628  0.628  0.665  0.655  0.367  0.000  0.566  0.555  0.557  0.625  0.644  0.613  0.608  0.667  0.636  0.668  0.660  0.618  0.656  0.604  0.655  0.661  0.660  0.640  0.612  0.639 
21225517    0.621  0.641  0.624  0.624  0.624  0.631  0.590  0.568  0.566  0.000  0.153  0.535  0.591  0.598  0.656  0.602  0.650  0.609  0.649  0.653  0.645  0.638  0.591  0.622  0.628  0.601  0.593  0.619  0.597 
29827806    0.621  0.645  0.647  0.635  0.631  0.631  0.609  0.553  0.555  0.153  0.000  0.539  0.598  0.598  0.653  0.617  0.665  0.616  0.661  0.645  0.633  0.626  0.580  0.625  0.616  0.613  0.605  0.628  0.626 
86743110    0.584  0.592  0.619  0.586  0.598  0.593  0.606  0.605  0.557  0.535  0.539  0.000  0.627  0.614  0.621  0.602  0.628  0.625  0.657  0.658  0.641  0.639  0.626  0.607  0.642  0.613  0.637  0.626  0.665 
124268135   0.631  0.639  0.657  0.649  0.645  0.616  0.589  0.636  0.625  0.591  0.598  0.627  0.000  0.564  0.637  0.593  0.632  0.623  0.646  0.650  0.648  0.632  0.592  0.657  0.676  0.626  0.614  0.673  0.688 
86159869    0.646  0.667  0.636  0.648  0.640  0.633  0.627  0.628  0.644  0.598  0.598  0.614  0.564  0.000  0.648  0.618  0.633  0.614  0.683  0.610  0.610  0.632  0.587  0.600  0.609  0.596  0.603  0.670  0.645 
108758255   0.625  0.625  0.600  0.624  0.628  0.639  0.653  0.614  0.613  0.656  0.653  0.621  0.637  0.648  0.000  0.538  0.581  0.642  0.649  0.678  0.625  0.642  0.574  0.615  0.645  0.626  0.617  0.625  0.640 
108763488   0.656  0.672  0.671  0.663  0.679  0.669  0.636  0.660  0.608  0.602  0.617  0.602  0.593  0.618  0.538  0.000  0.580  0.607  0.667  0.672  0.628  0.680  0.600  0.626  0.652  0.653  0.636  0.660  0.639 
108759164   0.660  0.652  0.665  0.671  0.679  0.638  0.652  0.647  0.667  0.650  0.665  0.628  0.632  0.633  0.581  0.580  0.000  0.618  0.650  0.660  0.681  0.675  0.587  0.600  0.643  0.618  0.650  0.667  0.637 
108760510   0.661  0.649  0.661  0.656  0.644  0.610  0.602  0.596  0.636  0.609  0.616  0.625  0.623  0.614  0.642  0.607  0.618  0.000  0.622  0.622  0.608  0.637  0.609  0.623  0.618  0.630  0.626  0.645  0.632 
116619999   0.664  0.647  0.654  0.667  0.662  0.672  0.664  0.698  0.668  0.649  0.661  0.657  0.646  0.683  0.649  0.667  0.650  0.622  0.000  0.659  0.664  0.689  0.634  0.664  0.654  0.658  0.658  0.676  0.685 
32474038    0.704  0.691  0.694  0.694  0.698  0.654  0.639  0.657  0.660  0.653  0.645  0.658  0.650  0.610  0.678  0.672  0.660  0.622  0.659  0.000  0.585  0.609  0.606  0.693  0.672  0.611  0.607  0.677  0.680 
32476260    0.676  0.672  0.691  0.679  0.675  0.653  0.616  0.660  0.618  0.645  0.633  0.641  0.648  0.610  0.625  0.628  0.681  0.608  0.664  0.585  0.000  0.626  0.566  0.648  0.667  0.628  0.628  0.654  0.678 
32473866    0.664  0.656  0.687  0.675  0.671  0.649  0.641  0.681  0.656  0.638  0.626  0.639  0.632  0.632  0.642  0.680  0.675  0.637  0.689  0.609  0.626  0.000  0.579  0.675  0.661  0.633  0.609  0.691  0.673 
108758216   0.640  0.636  0.635  0.630  0.630  0.618  0.622  0.612  0.604  0.591  0.580  0.626  0.592  0.587  0.574  0.600  0.587  0.609  0.634  0.606  0.566  0.579  0.000  0.601  0.607  0.580  0.596  0.635  0.601 
108759500   0.698  0.686  0.660  0.648  0.668  0.621  0.622  0.667  0.655  0.622  0.625  0.607  0.657  0.600  0.615  0.626  0.600  0.623  0.664  0.693  0.648  0.675  0.601  0.000  0.392  0.603  0.597  0.632  0.606 
108762243   0.689  0.701  0.667  0.654  0.658  0.632  0.645  0.677  0.661  0.628  0.616  0.642  0.676  0.609  0.645  0.652  0.643  0.618  0.654  0.672  0.667  0.661  0.607  0.392  0.000  0.607  0.621  0.672  0.622 
116625893   0.632  0.615  0.601  0.614  0.618  0.633  0.617  0.618  0.660  0.601  0.613  0.613  0.626  0.596  0.626  0.653  0.618  0.630  0.658  0.611  0.628  0.633  0.580  0.603  0.607  0.000  0.523  0.615  0.632 
116626707   0.672  0.639  0.641  0.641  0.671  0.632  0.584  0.653  0.640  0.593  0.605  0.637  0.614  0.603  0.617  0.636  0.650  0.626  0.658  0.607  0.628  0.609  0.596  0.597  0.621  0.523  0.000  0.619  0.638 
29831643    0.660  0.660  0.633  0.650  0.675  0.635  0.667  0.637  0.612  0.619  0.628  0.626  0.673  0.670  0.625  0.660  0.667  0.645  0.676  0.677  0.654  0.691  0.635  0.632  0.672  0.615  0.619  0.000  0.616 
32476268    0.696  0.675  0.669  0.665  0.678  0.646  0.682  0.631  0.639  0.597  0.626  0.665  0.688  0.645  0.640  0.639  0.637  0.632  0.685  0.680  0.678  0.673  0.601  0.606  0.622  0.632  0.638  0.616  0.000 
==================================================================================================
                                    Cluster No. 71 distance matrix                                 
    37
13881827    0.000  0.000  0.000  0.429  0.412  0.424  0.458  0.439  0.498  0.437  0.459  0.506  0.469  0.511  0.511  0.511  0.522  0.521  0.510  0.525  0.508  0.502  0.510  0.553  0.562  0.562  0.577  0.577  0.577  0.577  0.566  0.579  0.558  0.562  0.572  0.573  0.577 
31793271    0.000  0.000  0.000  0.429  0.412  0.424  0.458  0.439  0.498  0.437  0.459  0.506  0.469  0.511  0.511  0.511  0.522  0.521  0.510  0.525  0.508  0.502  0.510  0.553  0.562  0.562  0.577  0.577  0.577  0.577  0.566  0.579  0.558  0.562  0.572  0.573  0.577 
1370255     0.000  0.000  0.000  0.429  0.412  0.424  0.458  0.439  0.498  0.437  0.459  0.506  0.469  0.511  0.511  0.511  0.522  0.521  0.510  0.525  0.508  0.502  0.510  0.553  0.562  0.562  0.577  0.577  0.577  0.577  0.566  0.579  0.558  0.562  0.572  0.573  0.577 
54022822    0.429  0.429  0.429  0.000  0.435  0.419  0.454  0.435  0.488  0.467  0.506  0.483  0.440  0.483  0.483  0.483  0.488  0.490  0.490  0.477  0.490  0.490  0.502  0.513  0.584  0.584  0.604  0.608  0.608  0.608  0.608  0.586  0.576  0.584  0.612  0.584  0.616 
54026639    0.412  0.412  0.412  0.435  0.000  0.236  0.335  0.300  0.444  0.445  0.456  0.487  0.459  0.498  0.498  0.498  0.506  0.513  0.498  0.459  0.484  0.490  0.479  0.530  0.545  0.545  0.576  0.569  0.569  0.569  0.553  0.566  0.565  0.549  0.573  0.584  0.587 
54026640    0.424  0.424  0.424  0.419  0.236  0.000  0.302  0.321  0.448  0.445  0.452  0.468  0.460  0.475  0.475  0.475  0.478  0.502  0.502  0.471  0.477  0.494  0.475  0.521  0.518  0.518  0.545  0.568  0.568  0.568  0.549  0.581  0.545  0.545  0.580  0.576  0.571 
54026222    0.458  0.458  0.458  0.454  0.335  0.302  0.000  0.381  0.506  0.479  0.502  0.494  0.490  0.494  0.494  0.494  0.525  0.532  0.517  0.490  0.504  0.510  0.517  0.547  0.564  0.564  0.553  0.591  0.591  0.591  0.580  0.581  0.599  0.611  0.607  0.588  0.591 
54026641    0.439  0.439  0.439  0.435  0.300  0.321  0.381  0.000  0.440  0.442  0.460  0.479  0.460  0.479  0.479  0.479  0.502  0.513  0.490  0.475  0.477  0.498  0.502  0.530  0.568  0.568  0.580  0.568  0.568  0.568  0.560  0.566  0.580  0.580  0.591  0.556  0.575 
111017527   0.498  0.498  0.498  0.488  0.444  0.448  0.506  0.440  0.000  0.327  0.381  0.512  0.484  0.547  0.547  0.547  0.541  0.550  0.547  0.541  0.547  0.558  0.523  0.557  0.579  0.579  0.615  0.587  0.587  0.587  0.587  0.597  0.571  0.579  0.615  0.567  0.591 
111025322   0.437  0.437  0.437  0.467  0.445  0.445  0.479  0.442  0.327  0.000  0.355  0.496  0.420  0.534  0.534  0.534  0.539  0.538  0.523  0.492  0.498  0.538  0.523  0.540  0.558  0.558  0.574  0.554  0.554  0.554  0.539  0.556  0.562  0.558  0.578  0.554  0.581 
111026929   0.459  0.459  0.459  0.506  0.456  0.452  0.502  0.460  0.381  0.355  0.000  0.465  0.446  0.531  0.531  0.531  0.514  0.533  0.523  0.520  0.522  0.527  0.527  0.562  0.569  0.569  0.620  0.580  0.580  0.580  0.561  0.582  0.573  0.561  0.561  0.569  0.596 
54024394    0.506  0.506  0.506  0.483  0.487  0.468  0.494  0.479  0.512  0.496  0.465  0.000  0.384  0.513  0.513  0.513  0.533  0.532  0.502  0.494  0.508  0.513  0.529  0.559  0.560  0.560  0.548  0.579  0.579  0.579  0.579  0.565  0.556  0.560  0.560  0.537  0.583 
54024395    0.469  0.469  0.469  0.440  0.459  0.460  0.490  0.460  0.484  0.420  0.446  0.384  0.000  0.511  0.511  0.511  0.527  0.542  0.511  0.488  0.475  0.485  0.492  0.510  0.558  0.558  0.581  0.558  0.558  0.558  0.547  0.552  0.527  0.539  0.554  0.550  0.542 
2131011     0.511  0.511  0.511  0.483  0.498  0.475  0.494  0.479  0.547  0.534  0.531  0.513  0.511  0.000  0.000  0.000  0.293  0.295  0.257  0.266  0.315  0.357  0.342  0.458  0.581  0.581  0.585  0.581  0.581  0.581  0.564  0.575  0.552  0.583  0.581  0.585  0.594 
13881433    0.511  0.511  0.511  0.483  0.498  0.475  0.494  0.479  0.547  0.534  0.531  0.513  0.511  0.000  0.000  0.000  0.293  0.295  0.257  0.266  0.315  0.357  0.342  0.458  0.581  0.581  0.585  0.581  0.581  0.581  0.564  0.575  0.552  0.583  0.581  0.585  0.594 
31792934    0.511  0.511  0.511  0.483  0.498  0.475  0.494  0.479  0.547  0.534  0.531  0.513  0.511  0.000  0.000  0.000  0.293  0.295  0.257  0.266  0.315  0.357  0.342  0.458  0.581  0.581  0.585  0.581  0.581  0.581  0.564  0.575  0.552  0.583  0.581  0.585  0.594 
120406577   0.522  0.522  0.522  0.488  0.506  0.478  0.525  0.502  0.541  0.539  0.514  0.533  0.527  0.293  0.293  0.293  0.000  0.096  0.259  0.293  0.340  0.375  0.324  0.462  0.583  0.583  0.599  0.607  0.607  0.607  0.607  0.601  0.571  0.599  0.565  0.567  0.611 
145221764   0.521  0.521  0.521  0.490  0.513  0.502  0.532  0.513  0.550  0.538  0.533  0.532  0.542  0.295  0.295  0.295  0.096  0.000  0.257  0.293  0.342  0.354  0.316  0.479  0.595  0.595  0.611  0.607  0.607  0.607  0.600  0.601  0.565  0.596  0.571  0.576  0.604 
126437951   0.510  0.510  0.510  0.490  0.498  0.502  0.517  0.490  0.547  0.523  0.523  0.502  0.511  0.257  0.257  0.257  0.259  0.257  0.000  0.290  0.323  0.369  0.331  0.463  0.576  0.576  0.595  0.580  0.580  0.580  0.584  0.574  0.545  0.556  0.554  0.560  0.591 
145224013   0.525  0.525  0.525  0.477  0.459  0.471  0.490  0.475  0.541  0.492  0.520  0.494  0.488  0.266  0.266  0.266  0.293  0.293  0.290  0.000  0.293  0.363  0.328  0.432  0.578  0.578  0.598  0.574  0.574  0.574  0.570  0.579  0.558  0.582  0.563  0.582  0.610 
126437262   0.508  0.508  0.508  0.490  0.484  0.477  0.504  0.477  0.547  0.498  0.522  0.508  0.475  0.315  0.315  0.315  0.340  0.342  0.323  0.293  0.000  0.335  0.362  0.422  0.571  0.571  0.583  0.571  0.571  0.571  0.563  0.561  0.571  0.571  0.545  0.560  0.599 
126433399   0.502  0.502  0.502  0.490  0.490  0.494  0.510  0.498  0.558  0.538  0.527  0.513  0.485  0.357  0.357  0.357  0.375  0.354  0.369  0.363  0.335  0.000  0.335  0.479  0.576  0.576  0.588  0.596  0.596  0.596  0.596  0.586  0.549  0.576  0.555  0.561  0.618 
41407430    0.510  0.510  0.510  0.502  0.479  0.475  0.517  0.502  0.523  0.523  0.527  0.529  0.492  0.342  0.342  0.342  0.324  0.316  0.331  0.328  0.362  0.335  0.000  0.417  0.573  0.573  0.600  0.596  0.596  0.596  0.588  0.574  0.545  0.561  0.578  0.596  0.606 
3261603     0.553  0.553  0.553  0.513  0.530  0.521  0.547  0.530  0.557  0.540  0.562  0.559  0.510  0.458  0.458  0.458  0.462  0.479  0.463  0.432  0.422  0.479  0.417  0.000  0.605  0.605  0.614  0.605  0.605  0.605  0.601  0.615  0.605  0.614  0.614  0.601  0.612 
2078052     0.562  0.562  0.562  0.584  0.545  0.518  0.564  0.568  0.579  0.558  0.569  0.560  0.558  0.581  0.581  0.581  0.583  0.595  0.576  0.578  0.571  0.576  0.573  0.605  0.000  0.000  0.246  0.308  0.308  0.308  0.307  0.342  0.314  0.310  0.481  0.452  0.484 
13880519    0.562  0.562  0.562  0.584  0.545  0.518  0.564  0.568  0.579  0.558  0.569  0.560  0.558  0.581  0.581  0.581  0.583  0.595  0.576  0.578  0.571  0.576  0.573  0.605  0.000  0.000  0.246  0.308  0.308  0.308  0.307  0.342  0.314  0.310  0.481  0.452  0.484 
41409485    0.577  0.577  0.577  0.604  0.576  0.545  0.553  0.580  0.615  0.574  0.620  0.548  0.581  0.585  0.585  0.585  0.599  0.611  0.595  0.598  0.583  0.588  0.600  0.614  0.246  0.246  0.000  0.346  0.346  0.346  0.341  0.384  0.364  0.368  0.485  0.468  0.500 
3261596     0.577  0.577  0.577  0.608  0.569  0.568  0.591  0.568  0.587  0.554  0.580  0.579  0.558  0.581  0.581  0.581  0.607  0.607  0.580  0.574  0.571  0.596  0.596  0.605  0.308  0.308  0.346  0.000  0.000  0.000  0.096  0.285  0.310  0.337  0.477  0.460  0.465 
13880901    0.577  0.577  0.577  0.608  0.569  0.568  0.591  0.568  0.587  0.554  0.580  0.579  0.558  0.581  0.581  0.581  0.607  0.607  0.580  0.574  0.571  0.596  0.596  0.605  0.308  0.308  0.346  0.000  0.000  0.000  0.096  0.285  0.310  0.337  0.477  0.460  0.465 
31792458    0.577  0.577  0.577  0.608  0.569  0.568  0.591  0.568  0.587  0.554  0.580  0.579  0.558  0.581  0.581  0.581  0.607  0.607  0.580  0.574  0.571  0.596  0.596  0.605  0.308  0.308  0.346  0.000  0.000  0.000  0.096  0.285  0.310  0.337  0.477  0.460  0.465 
41408602    0.566  0.566  0.566  0.608  0.553  0.549  0.580  0.560  0.587  0.539  0.561  0.579  0.547  0.564  0.564  0.564  0.607  0.600  0.584  0.570  0.563  0.596  0.588  0.601  0.307  0.307  0.341  0.096  0.096  0.096  0.000  0.299  0.322  0.318  0.477  0.444  0.445 
111026927   0.579  0.579  0.579  0.586  0.566  0.581  0.581  0.566  0.597  0.556  0.582  0.565  0.552  0.575  0.575  0.575  0.601  0.601  0.574  0.579  0.561  0.586  0.574  0.615  0.342  0.342  0.384  0.285  0.285  0.285  0.299  0.000  0.310  0.314  0.446  0.420  0.410 
120405645   0.558  0.558  0.558  0.576  0.565  0.545  0.599  0.580  0.571  0.562  0.573  0.556  0.527  0.552  0.552  0.552  0.571  0.565  0.545  0.558  0.571  0.549  0.545  0.605  0.314  0.314  0.364  0.310  0.310  0.310  0.322  0.310  0.000  0.126  0.431  0.421  0.465 
145222614   0.562  0.562  0.562  0.584  0.549  0.545  0.611  0.580  0.579  0.558  0.561  0.560  0.539  0.583  0.583  0.583  0.599  0.596  0.556  0.582  0.571  0.576  0.561  0.614  0.310  0.310  0.368  0.337  0.337  0.337  0.318  0.314  0.126  0.000  0.435  0.425  0.449 
134097872   0.572  0.572  0.572  0.612  0.573  0.580  0.607  0.591  0.615  0.578  0.561  0.560  0.554  0.581  0.581  0.581  0.565  0.571  0.554  0.563  0.545  0.555  0.578  0.614  0.481  0.481  0.485  0.477  0.477  0.477  0.477  0.446  0.431  0.435  0.000  0.246  0.471 
134099731   0.573  0.573  0.573  0.584  0.584  0.576  0.588  0.556  0.567  0.554  0.569  0.537  0.550  0.585  0.585  0.585  0.567  0.576  0.560  0.582  0.560  0.561  0.596  0.601  0.452  0.452  0.468  0.460  0.460  0.460  0.444  0.420  0.421  0.425  0.246  0.000  0.438 
120402081   0.577  0.577  0.577  0.616  0.587  0.571  0.591  0.575  0.591  0.581  0.596  0.583  0.542  0.594  0.594  0.594  0.611  0.604  0.591  0.610  0.599  0.618  0.606  0.612  0.484  0.484  0.500  0.465  0.465  0.465  0.445  0.410  0.465  0.449  0.471  0.438  0.000 
==================================================================================================
                                    Cluster No. 72 distance matrix                                 
     4
108757646   0.000  0.034  0.119  0.119 
108763095   0.034  0.000  0.119  0.112 
108762185   0.119  0.119  0.000  0.052 
108763545   0.119  0.112  0.052  0.000 
==================================================================================================
