# Supplementary material for: A Framework for Classification of Prokaryotic Protein Kinases
Source: PLoS One. 2010 May 26;5(5):e10608. doi: 10.1371/journal.pone.0010608 (PMC2877116; doi:10.1371/journal.pone.0010608)
Supplement: File S5 — Domain organization of kinases in various clusters. (0.10 MB XLS) [file pone.0010608.s005.xls]

## Sheet: Sheet1
		Domain organization of kinases in various clusters
		This file gives the domain architecture of proteins in clusters which have 4 or more members. First column represents the serial number of cluster. Second column represents GI code of protein. Each row in third column is space delimited, each element represents the Pfam domain name and domain boundary is given in parentheses.
Cluster No.	GI code	Domain Organization
1.cluster	113476443	Pkinase(5-272) Antimicrobial19(309-329) LPP(353-363) TPR_2(768-801) LPP(1307-1317) GAF(1364-1513) Guanylate_cyc(1558-1743) TPR_2(1756-1789)
1.cluster	113477314	Pkinase(5-272) Antimicrobial19(309-329) LPP(353-363) LPP(1307-1317) GAF(1364-1513)
1.cluster	17130246	Pkinase(19-279) TPR_2(765-798) TPR_2(1218-1251) GAF(1366-1506) HisKA(1537-1634) HATPase_c(1679-1800)
1.cluster	83312035	Pkinase(7-268) TPR_2(745-778) TPR_2(788-821) TPR_2(1193-1226) TPR_2(1233-1266) GAF(1336-1481) Hpt(1655-1736) HATPase_c(1835-1971)
----------------------------
2.cluster	113475755	Pkinase(7-267)
2.cluster	17129699	Pkinase(7-266) TPR_2(795-828) TPR_2(1209-1242) GAF(1356-1505) HisKA(1536-1603) HATPase_c(1678-1799)
2.cluster	17130054	Pkinase(12-271) GAF(1353-1495) HisKA(1533-1600) HATPase_c(1675-1796)
2.cluster	17130055	Pkinase(12-271) GAF(1356-1498) HisKA(1536-1602) HATPase_c(1678-1799)
2.cluster	17130231	Pkinase(7-268) GAF(1364-1508) HisKA(1564-1661) HATPase_c(1708-1827)
2.cluster	17131349	Pkinase(7-273) GAF(1319-1462) HisKA(1511-1608) HATPase_c(1653-1775)
2.cluster	17131374	Pkinase(7-264) TPR_2(787-820) TPR_2(824-857) TPR_2(1198-1231) GAF(1335-1476) HisKA(1518-1607) HATPase_c(1654-1771)
2.cluster	17132690	Pkinase(14-273) GAF(1359-1508) HisKA(1539-1636) HATPase_c(1681-1802)
2.cluster	17133824	Pkinase(14-280) TPR_2(1267-1300) GAF(1419-1566) HisKA(1629-1726) HATPase_c(1771-1900)
2.cluster	17135445	Pkinase(13-271) GAF(1354-1494) HisKA(1525-1622) HATPase_c(1667-1787)
2.cluster	24195011	Pkinase(6-273) TPR_1(809-842) TPR_2(809-842) TPR_1(961-994) TPR_2(961-994) GAF(1355-1498) SpoIIE(1580-1780)
----------------------------
3.cluster	108757395	Pkinase(85-380) TPR_4(598-623) TPR_2(679-712) TPR_4(679-704) TPR_2(721-754) TPR_4(721-746) TPR_1(763-796) TPR_2(763-796) TPR_1(805-838) TPR_2(805-838) TPR_4(805-830) TPR_2(847-880) TPR_4(847-872) TPR_2(885-918) TPR_4(885-910)
3.cluster	108757860	Pkinase(67-343) TPR_2(514-547) TPR_4(514-539) TPR_1(554-587) TPR_4(554-579) TPR_1(638-671) TPR_2(638-671) TPR_4(638-663) TPR_2(680-713) TPR_4(680-705) TPR_4(721-749) TPR_1(724-757) TPR_2(724-757) TPR_1(766-799) TPR_2(766-799) TPR_4(766-791) TPR_1(808-841) TPR_2(808-841) TPR_4(808-833) TPR_1(850-883) TPR_2(850-883) TPR_4(850-875) TPR_2(892-925) TPR_1(934-967) TPR_2(934-967)
3.cluster	108761044	Pkinase(48-355) TPR_4(533-558) TPR_2(573-606) SHNi-TPR(654-691) TPR_1(654-687) TPR_2(654-687) TPR_4(654-679) TPR_1(696-729) TPR_2(696-729) TPR_4(696-721) TPR_2(738-771) SHNi-TPR(780-817) TPR_1(780-813) TPR_2(780-813) TPR_2(822-855) TPR_2(860-893) TPR_4(860-885)
3.cluster	108761750	Pkinase(292-572) TPR_1(751-784) TPR_2(751-784) TPR_4(751-776) TPR_2(791-824) TPR_1(870-903) TPR_2(870-903) TPR_4(870-895) TPR_4(912-937) TPR_1(954-987) TPR_2(954-987) TPR_1(996-1029) TPR_2(996-1029) TPR_4(996-1021) TPR_1(1038-1071) TPR_2(1038-1071) TPR_4(1038-1063) TPR_1(1079-1112) TPR_2(1079-1112) TPR_4(1079-1104) TPR_4(1120-1144)
3.cluster	108763079	Pkinase(87-357) TPR_1(571-604) TPR_2(655-688) TPR_4(655-680) SHNi-TPR(697-734) TPR_1(697-730) TPR_2(697-730) TPR_4(697-722) TPR_1(739-772) TPR_2(739-772) TPR_4(739-764) SHNi-TPR(742-776) TPR_1(781-814) TPR_2(781-814) TPR_4(781-806) TPR_1(823-856) TPR_2(823-856) TPR_4(823-848) TPR_1(865-898) TPR_2(865-898) TPR_4(865-890) TPR_2(907-940) TPR_2(949-982) TPR_4(949-974)
3.cluster	108763872	Pkinase(66-333) TPR_4(511-536) TPR_4(551-576) TPR_1(632-665) TPR_2(632-665) TPR_4(632-657) TPR_1(674-707) TPR_2(674-707) TPR_1(716-749) TPR_2(716-749) TPR_4(716-741) TPR_1(758-791) TPR_2(758-791) TPR_4(758-783) TPR_2(844-877) TPR_1(885-918) TPR_2(885-918) TPR_4(885-910) TPR_1(927-960) TPR_2(927-960) TPR_4(968-993)
3.cluster	108764042	Pkinase(66-336) TPR_4(515-540) TPR_2(555-588) TPR_4(555-580) TPR_2(595-629) TPR_2(636-669) TPR_4(636-661) TPR_1(676-709) TPR_2(676-709) TPR_1(718-751) TPR_2(718-751) TPR_4(718-743) TPR_4(760-785) TPR_2(844-877) TPR_4(845-869) TPR_1(885-918) TPR_2(885-918) TPR_4(885-910) TPR_2(927-960) TPR_4(927-952) TPR_4(968-993)
----------------------------
4.cluster	9947642	Pkinase(51-316)
4.cluster	104779802	Pkinase(76-341)
4.cluster	28855779	Pkinase(50-315)
4.cluster	28872524	Pkinase(50-315)
----------------------------
5.cluster	109898357	Pkinase(45-310) APH(47-259)
5.cluster	113968923	Pkinase(44-301)
5.cluster	114048939	Pkinase(44-301)
5.cluster	126172788	Pkinase(44-301) Ery_res_leader2(301-314)
5.cluster	24372172	Pkinase(44-301)
5.cluster	71281961	Pkinase(44-308)
----------------------------
6.cluster	13475495	Pkinase(31-287) SAF(135-203) Usp(334-475)
6.cluster	115525927	Pkinase(15-272) Usp(320-461)
6.cluster	120612910	Pkinase(13-273) APH(16-190) Usp(322-464)
6.cluster	121592911	Pkinase(13-278) APH(16-195) Usp(332-469)
6.cluster	121610423	Pkinase(13-273) Usp(324-464)
6.cluster	124268216	Pkinase(19-282) Usp(328-477)
6.cluster	27353958	Pkinase(15-272) Usp(319-461)
6.cluster	86160117	Pkinase(17-272) APH(20-201) Usp(321-464)
----------------------------
7.cluster	15920911	Pkinase(336-643)
7.cluster	15921136	Pkinase(326-629)
7.cluster	70606821	Pkinase(333-632)
7.cluster	70606951	Pkinase(317-621)
----------------------------
8.cluster	13092623	Pkinase(160-406) TPR_2(549-582) TPR_4(549-574) TPR_4(616-641)
8.cluster	111019188	Pkinase(151-399) TPR_4(511-536) TPR_4(623-648)
8.cluster	111020581	Pkinase(108-365) TPR_4(471-496) TPR_4(505-530) TPR_4(583-608)
8.cluster	145220807	Pkinase(161-408) TPR_4(518-543) TPR_4(619-644)
8.cluster	29831918	Pkinase(193-447) TPR_4(572-597) TPR_4(674-699)
8.cluster	54027318	Pkinase(165-413) TPR_4(524-549) TPR_2(555-588) TPR_2(633-666) TPR_4(633-658)
8.cluster	86741120	Pkinase(174-426) TPR_4(533-558) TPR_4(567-592) TPR_4(601-626) TPR_4(635-660)
8.cluster	86741498	Pkinase(104-369) TPR_4(451-476) TPR_4(485-510)
----------------------------
9.cluster	116749962	Pkinase(15-279) TPR_2(481-513) TPR_1(514-547) TPR_2(514-547) TPR_1(548-581) TPR_2(548-581) TPR_1(583-616) TPR_2(583-616)
9.cluster	116749963	Pkinase(15-279) TPR_2(510-542) TPR_1(543-576) TPR_2(543-576) TPR_1(577-610) TPR_2(577-610) TPR_4(577-602) TPR_1(612-645) TPR_2(612-645) TPR_2(693-725) TPR_1(726-759) TPR_2(726-759) SHNi-TPR(760-797) TPR_1(760-793) TPR_2(760-793) TPR_4(760-785) TPR_1(795-828) TPR_2(795-828) TPR_4(795-820)
9.cluster	21222230	Pkinase(19-281) PsbJ(357-395) PT(453-490)
9.cluster	48477207	Pkinase(10-264) SHNi-TPR(703-739)
----------------------------
10.cluster	111023174	Pkinase(20-279)
10.cluster	119716210	Pkinase(6-260) APH(9-205)
10.cluster	134100369	Pkinase(20-274) CBM_6(401-528)
10.cluster	134102348	Pkinase(18-271)
10.cluster	134102978	Pkinase(21-276)
10.cluster	134103120	Pkinase(12-267)
10.cluster	134103121	Pkinase(2-254)
10.cluster	145593389	Pkinase(42-296)
10.cluster	145593410	Pkinase(13-267)
10.cluster	21222892	Pkinase(15-274)
10.cluster	21223154	Pkinase(23-280) GETHR(375-400) TAT_signal(470-495)
10.cluster	21223156	Pkinase(13-267)
10.cluster	21223285	Pkinase(33-292) SBP_bac_3(421-651)
10.cluster	29827516	Pkinase(15-273)
10.cluster	29831162	Pkinase(18-282)
10.cluster	29831548	Pkinase(23-280)
10.cluster	29831550	Pkinase(13-267)
10.cluster	29831551	Pkinase(19-274)
10.cluster	29831553	Pkinase(97-351)
10.cluster	29833120	Pkinase(27-281)
10.cluster	54022871	Pkinase(19-278)
10.cluster	54023812	Pkinase(25-280)
10.cluster	54025161	Pkinase(11-265)
10.cluster	86739075	Pkinase(15-269)
10.cluster	86739395	Pkinase(24-278)
10.cluster	86739396	Pkinase(22-276)
10.cluster	86740348	Pkinase(16-271)
10.cluster	86740837	Pkinase(13-271)
----------------------------
11.cluster	1552570	Pkinase(13-274)
11.cluster	2911096	Pkinase(19-272)
11.cluster	13092427	Pkinase(13-274)
11.cluster	111020684	Pkinase(13-274)
11.cluster	116668589	Pkinase(13-269) PASTA(465-525) PASTA(535-598)
11.cluster	116670115	Pkinase(18-275) PASTA(449-511) PASTA(516-579) PASTA(584-647) PASTA(652-710)
11.cluster	119025057	Pkinase(13-268)
11.cluster	119714295	Pkinase(18-280)
11.cluster	119900063	Pkinase(8-267)
11.cluster	119963247	Pkinase(13-269) PASTA(463-521) PASTA(526-591)
11.cluster	120401052	Pkinase(13-274)
11.cluster	126432629	Pkinase(13-274)
11.cluster	134096663	Pkinase(12-275)
11.cluster	13879059	Pkinase(13-274)
11.cluster	13881919	Pkinase(19-272)
11.cluster	145221405	Pkinase(13-274)
11.cluster	145592613	Pkinase(12-264)
11.cluster	145592614	Pkinase(12-275) PASTA(362-425) PASTA(430-492) PASTA(496-558) PT(556-589)
11.cluster	145594644	Pkinase(38-300) APH(41-234)
11.cluster	19551292	Pkinase(20-281)
11.cluster	21222257	Pkinase(11-273) PASTA(383-445) PASTA(450-511) PASTA(516-580) PASTA(585-649)
11.cluster	22777192	Pkinase(11-269) PASTA(386-448) PASTA(453-517) PASTA(522-584)
11.cluster	23325796	Pkinase(13-266)
11.cluster	23491869	Pkinase(20-281) APH(23-208)
11.cluster	28493744	Pkinase(13-275)
11.cluster	29830881	Pkinase(11-273) PASTA(378-440) PASTA(445-506) PASTA(511-574) PASTA(579-639)
11.cluster	31791192	Pkinase(13-274)
11.cluster	31793354	Pkinase(19-272)
11.cluster	38232690	Pkinase(19-283)
11.cluster	50841673	Pkinase(11-275) PASTA(384-446) PASTA(451-521) PASTA(524-586)
11.cluster	54022045	Pkinase(12-273)
11.cluster	68535100	Pkinase(23-285)
----------------------------
12.cluster	108760681	Pkinase(23-286)
12.cluster	111021257	Pkinase(14-272) NHL(366-393) NHL(408-435) NHL(448-475) NHL(529-556) NHL(571-598)
12.cluster	126432846	Pkinase(9-258) Guanylate_cyc(346-522) TPR_2(932-965) TPR_2(1057-1090) TPR_2(1107-1140)
12.cluster	41407147	Pkinase(11-272)
12.cluster	54022953	Pkinase(15-269)
12.cluster	86158242	Pkinase(21-282) TPR_1(869-902) TPR_2(869-902) TPR_1(908-941) TPR_2(908-941) TPR_2(948-981) TPR_2(988-1021) TPR_4(988-1013) TPR_1(1030-1063) TPR_2(1030-1063) TPR_4(1030-1055) TPR_1(1110-1143) TPR_2(1110-1143) TPR_4(1150-1175) TPR_1(1228-1261) TPR_2(1228-1261) TPR_4(1228-1253)
----------------------------
13.cluster	108764043	Pkinase(13-276)
13.cluster	116624752	Pkinase(9-272) DUF323(438-652)
13.cluster	86156544	Pkinase(60-323)
13.cluster	86157501	Pkinase(65-326) PilZ(346-465) TPR_2(603-636)
13.cluster	86160067	Pkinase(9-269)
13.cluster	86743111	Pkinase(21-283) PASTA(419-483) PASTA(488-552) PASTA(555-616)
----------------------------
14.cluster	3261694	Pkinase(26-282) TPR_4(256-281) TPR_4(685-710) Choline_kin_N(768-812) TPR_4(785-810) TPR_4(904-929) TPR_4(945-969) Tetradecapep(958-971) TPR_4(1065-1090)
14.cluster	111017305	Pkinase(30-286) Kelch_1(441-486) Kelch_2(441-486) Kelch_1(488-537) Kelch_2(488-537) Kelch_1(539-582) Kelch_2(539-582) Kelch_2(583-631) Kelch_1(584-631) Kelch_1(633-678) Kelch_2(633-678) Kelch_1(680-734) Kelch_2(680-730) Kelch_1(736-781) Kelch_2(736-781) Kelch_1(783-832) Kelch_2(783-832) Kelch_1(834-877) Kelch_2(834-877) Kelch_2(878-926) Kelch_1(879-926) Kelch_1(928-973) Kelch_2(928-973)
14.cluster	111017776	Pkinase(25-281) NACHT(354-511) TPR_4(377-402) TPR_4(766-791) TPR_4(804-831) TPR_1(846-879) TPR_2(846-879) TPR_4(846-871) TPR_2(886-919) TPR_4(886-911) TPR_4(926-951) GerE(1024-1081)
14.cluster	111019396	Pkinase(27-284) TPR_4(749-774) TPR_4(873-898) TPR_4(915-940) TPR_4(956-980) TPR_4(1079-1104)
14.cluster	111019707	Pkinase(26-282) TPR_2(781-814) TPR_4(781-806) TPR_4(821-846) TPR_2(861-894) TPR_4(861-886) TPR_2(901-934) TPR_4(901-926) GerE(1039-1096)
14.cluster	111020008	Pkinase(2-229) TPR_4(714-739) TPR_1(794-827) TPR_2(794-827) TPR_4(794-819) TPR_2(834-867) TPR_4(834-859) Sigma70_r4_2(965-1017) GerE(972-1029)
14.cluster	111020359	Pkinase(26-281) TPR_4(799-824) TPR_2(838-871) TPR_4(838-863) TPR_2(878-911) TPR_4(878-903) GerE(1015-1072)
14.cluster	111020362	Pkinase(26-281) TPR_2(765-798) TPR_2(806-839) TPR_2(887-920) TPR_1(887-920) Sigma70_r4_2(1019-1071) GerE(1026-1083) LexA_DNA_bind(1026-1077)
14.cluster	111022297	Pkinase(26-282) TPR_4(725-750) TPR_4(804-829) TPR_2(845-879) TPR_4(886-911) TPR_2(886-919) GerE(1020-1077)
14.cluster	111022800	Pkinase(36-292) TPR_4(701-726) TPR_2(880-913) TPR_2(922-955) TPR_4(922-947) TPR_4(963-987) TPR_4(1079-1104)
14.cluster	111023893	Pkinase(14-269)
14.cluster	111024860	Pkinase(26-282)
14.cluster	111025634	Pkinase(25-281) TPR_4(723-748) TPR_2(842-875) TPR_2(882-915) TPR_4(882-907) TPR_2(922-955) Sigma70_r4_2(1014-1066) GerE(1021-1078)
14.cluster	111025675	Pkinase(26-289) TPR_4(693-718) TPR_2(748-781) TPR_4(748-773) TPR_2(871-904) TPR_2(912-945) TPR_4(912-937) TPR_4(952-977) TPR_4(1075-1100)
14.cluster	111026298	Pkinase(26-281) TPR_2(767-800) TPR_2(848-881) TPR_1(848-881) TPR_2(888-921) TPR_2(928-961) GerE(1025-1082)
14.cluster	111026426	Pkinase(26-282) TPR_4(721-750) TPR_4(767-789) TPR_1(844-877) TPR_2(844-877) TPR_4(844-869) TPR_1(884-917) TPR_2(884-917) TPR_4(884-909) Sigma70_r4_2(1012-1064) GerE(1019-1076)
14.cluster	111026453	Pkinase(26-288) TPR_2(780-813) TPR_4(780-805) TPR_2(820-853) TPR_4(820-845) TPR_1(860-893) TPR_2(860-893) TPR_4(860-885) TPR_1(900-933) TPR_2(900-933) TPR_4(900-925) TPR_4(940-965) GerE(1036-1093)
14.cluster	111026885	Pkinase(26-281) TPR_1(846-879) TPR_2(846-879) TPR_4(846-871) TPR_2(886-919) TPR_4(886-911) GerE(1024-1081)
14.cluster	111027133	Pkinase(27-289)
14.cluster	120402091	Pkinase(14-270) Kelch_1(427-473) Kelch_2(427-473) Kelch_1(475-523) Kelch_2(475-523) Kelch_1(525-569) Kelch_2(525-569) Kelch_1(571-616) Kelch_2(571-616) Kelch_1(618-663) Kelch_2(618-663) Kelch_1(665-719) Kelch_2(665-719) Kelch_1(721-766) Kelch_2(721-766) Kelch_1(768-813) Kelch_2(768-813) Kelch_1(815-858) Kelch_2(815-858) Kelch_1(860-907) Kelch_2(860-907) Kelch_1(909-954) Kelch_2(909-954) Kelch_1(9…
14.cluster	126437293	Pkinase(14-273) Kelch_1(453-499) Kelch_2(453-499) Kelch_1(501-549) Kelch_2(501-549) Kelch_1(551-595) Kelch_2(551-595) Kelch_1(597-642) Kelch_2(597-642) Kelch_1(644-689) Kelch_2(644-689) Kelch_1(691-743) Kelch_1(745-790) Kelch_2(745-790) Kelch_1(792-837) Kelch_2(792-837) Kelch_1(839-882) Kelch_2(839-882) Kelch_1(884-931) Kelch_2(884-931) Kelch_1(933-978) Kelch_2(933-978) Kelch_1(980-1017)
14.cluster	54022251	Pkinase(1-253) TPR_4(906-931) TPR_4(946-971) TPR_4(1066-1091)
----------------------------
15.cluster	113475717	Pkinase(34-296) Pentapeptide(397-437) Pentapeptide(438-477) Pentapeptide(478-517)
15.cluster	17129783	Pkinase(36-293) WD40(384-422) WD40(426-464) WD40(468-506) WD40(510-548) WD40(552-590) WD40(594-632) WD40(636-674)
15.cluster	17130959	CHASE2(50-328) Pkinase(475-733)
15.cluster	17131350	Pkinase(10-269)
15.cluster	17132214	Pkinase(36-299) WD40(381-419) WD40(423-461) WD40(465-503) WD40(507-545) WD40(549-587) WD40(591-630) WD40(634-673)
15.cluster	17133805	Pkinase(15-275)
15.cluster	17133950	Pkinase(10-269) SH3_3(377-433)
15.cluster	22298748	CHASE2(46-336) Pkinase(474-728)
----------------------------
16.cluster	12514297	Pkinase(15-269)
16.cluster	15800944	Pkinase(15-269)
16.cluster	27359109	Pkinase(11-274)
16.cluster	90022722	Pkinase(12-273)
----------------------------
17.cluster	1552569	Pkinase(11-273) PASTA(360-422) PASTA(427-490) PASTA(495-557) PASTA(561-626)
17.cluster	13092426	Pkinase(11-272) PASTA(356-418) PASTA(423-486) PASTA(491-553) PASTA(557-622)
17.cluster	108757164	Pkinase(59-318) PilZ(378-492) TPR_1(630-663) TPR_2(630-663)
17.cluster	119897189	Pkinase(8-267) HAMP(454-523)
17.cluster	119900197	Pkinase(10-265)
17.cluster	120401051	Pkinase(11-273) PASTA(359-421) PASTA(426-489) PASTA(494-556) PASTA(560-625)
17.cluster	126432628	Pkinase(11-272) PASTA(358-420) PASTA(425-488) PASTA(493-555) PASTA(559-624)
17.cluster	134096662	Pkinase(11-273) PASTA(368-432) PASTA(437-500) PASTA(505-566) PASTA(570-635)
17.cluster	13879058	Pkinase(11-273) PASTA(360-422) PASTA(427-490) PASTA(495-557) PASTA(561-626)
17.cluster	145221406	Pkinase(11-273) PASTA(359-421) PASTA(426-489) PASTA(494-556) PASTA(560-625)
17.cluster	31791191	Pkinase(11-273) PASTA(360-422) PASTA(427-490) PASTA(495-557) PASTA(561-626)
17.cluster	41406114	Pkinase(11-273) PASTA(360-422) PASTA(427-490) PASTA(495-557) PASTA(561-626)
17.cluster	54022044	Pkinase(11-273) PASTA(361-423) PASTA(428-492) PASTA(497-559) PASTA(563-631)
17.cluster	71282323	Pkinase(508-764)
17.cluster	71906564	Pkinase(7-268) cNMP_binding(314-401)
17.cluster	83644775	Pkinase(316-575)
17.cluster	90020763	TPR_2(463-496) Pkinase(543-806)
----------------------------
18.cluster	6457717	Pkinase(11-273) PMBR(37-74) Bombolitin(156-172) NHL(384-410) NHL(430-457) NHL(478-505)
18.cluster	111020683	Pkinase(11-273) PASTA(365-427) PASTA(432-496) PASTA(501-562) PASTA(566-634)
18.cluster	29831967	Pkinase(18-272) Pkinase(14-265)
18.cluster	94984835	Pkinase(119-381) NHL(485-511) NHL(531-558) NHL(579-606)
----------------------------
19.cluster	113473984	Pkinase(40-302) WD40(390-428) WD40(432-470) WD40(474-512) WD40(516-554) WD40(558-596) WD40(607-645) WD40(649-686) Pkinase(13-274) Pkinase(164-410) Pkinase(6-262)
19.cluster	113475316	Pkinase(34-291) APH(36-232) WD40(320-358) WD40(362-400) WD40(412-450) WD40(461-499) WD40(506-544) WD40(548-586) WD40(590-628)
19.cluster	113475397	Pkinase(33-290) TEP1_N(210-238) GUN4(359-497)
19.cluster	113475398	Pkinase(33-278) TEP1_N(201-230) GUN4(351-490)
19.cluster	113477755	Pkinase(39-294) DUF323(359-587) DUF323(649-876)
19.cluster	17134417	Pkinase(34-289)
----------------------------
20.cluster	6460339	Pkinase(13-272) PQQ(369-406) PQQ(409-446) PQQ(449-486) PQQ(561-598) PQQ(601-638)
20.cluster	108762507	Pkinase(40-299) TPR_2(603-636) TPR_2(637-670) TPR_2(777-810)
20.cluster	83815929	Pkinase(11-270) APH(14-201) PEGA(434-504) PEGA(589-648)
20.cluster	94985497	Pkinase(11-273) APH(13-205) PQQ(370-407) PQQ(410-447) PQQ(450-487) PQQ(544-581) PQQ(584-621)
----------------------------
21.cluster	116624299	Pkinase(83-342) APH(85-260)
21.cluster	116624825	Pkinase(14-273) APH(17-192) PD40(331-366) PD40(603-639) PD40(648-685) PD40(737-775)
21.cluster	116625880	Pkinase(12-271) APH(14-182) PD40(334-372) PD40(381-414) PD40(415-457) PD40(466-501)
21.cluster	116626062	Pkinase(79-340) PD40(429-467) PD40(673-708) PD40(855-893)
21.cluster	116626667	Pkinase(12-271)
21.cluster	119717310	Pkinase(31-289) PASTA(394-457) PASTA(462-525) PASTA(530-593) Glyoxalase(532-649) PASTA(598-657)
21.cluster	94969246	Pkinase(12-273) PD40(513-552) PD40(599-634) PD40(642-679)
----------------------------
22.cluster	116669855	Pkinase(16-275)
22.cluster	119026328	Pkinase(14-275)
22.cluster	119962082	Pkinase(16-275)
22.cluster	23326452	Pkinase(14-272)
----------------------------
23.cluster	109899780	Pkinase(276-536)
23.cluster	114798196	Pkinase(273-532) APH(275-451)
23.cluster	119897469	Pkinase(266-522)
23.cluster	120553124	Pkinase(275-530)
23.cluster	83645934	Pkinase(287-547)
23.cluster	90022467	Hormone_2(44-71) Pkinase(272-529)
23.cluster	91774686	Pkinase(270-529)
----------------------------
24.cluster	113474475	FHA(26-93) Pkinase(145-405)
24.cluster	17129893	FHA(26-92) Pkinase(171-423)
24.cluster	22298671	FHA(26-93) Pkinase(144-402)
24.cluster	37523676	Pkinase(43-287)
----------------------------
25.cluster	119944475	Pkinase(271-525)
25.cluster	27351057	Pkinase(275-532)
25.cluster	71906459	Pkinase(270-527)
25.cluster	83646708	PP2C(5-227) Pkinase(267-527)
25.cluster	83648458	Pkinase(272-532)
25.cluster	90021924	Pkinase(271-526)
----------------------------
26.cluster	29831644	Pkinase(9-266)
26.cluster	50843112	Pkinase(19-271)
26.cluster	54026216	Pkinase(15-267)
26.cluster	86742304	Pkinase(8-268) PASTA(568-630) PASTA(632-692)
----------------------------
27.cluster	116668760	Pkinase(15-274) GAF(325-457)
27.cluster	116669657	Pkinase(16-274)
27.cluster	117927604	Pkinase(18-266)
27.cluster	119964125	Pkinase(17-273)
----------------------------
28.cluster	119872609	Pkinase(218-477)
28.cluster	126458653	Pkinase(108-365)
28.cluster	145590326	Pkinase(93-352)
28.cluster	18312200	Pkinase(107-366)
----------------------------
29.cluster	108758818	Pkinase(81-339) APH(83-287) TPR_4(513-538) TPR_4(553-578) TPR_1(635-668) TPR_2(635-668) TPR_4(635-660) TPR_1(677-710) TPR_2(677-710) TPR_4(677-702) TPR_2(719-752) TPR_4(719-744) TPR_1(761-794) TPR_2(761-794) TPR_4(761-786) TPR_4(803-828) TPR_1(845-878) TPR_2(845-878) TPR_4(845-870) TPR_2(887-920) TPR_4(887-912) TPR_4(928-954)
29.cluster	108763383	Pkinase(98-356)
29.cluster	119960545	Pkinase(19-273) PASTA(427-489) PASTA(494-557) PASTA(562-625) PASTA(630-688)
29.cluster	86159218	Pkinase(45-288) TPR_2(498-532) TPR_4(570-595) TPR_2(604-640) TPR_2(674-707) TPR_4(674-699) TPR_2(709-742) TPR_4(709-734) TPR_4(746-771) TPR_4(815-839) TPR_4(846-870) TPR_2(878-911) TPR_2(921-954) TPR_4(921-946)
----------------------------
30.cluster	108759654	Pkinase(42-300)
30.cluster	108803345	Pkinase(26-282)
30.cluster	116619364	Pkinase(12-268)
30.cluster	116619720	Pkinase(12-270)
30.cluster	116620277	Pkinase(18-272) PD40(332-368) PD40(375-410) PD40(470-509) PD40(523-558) PD40(616-651) PD40(660-696) PD40(705-740) PD40(746-782)
30.cluster	116620426	Pkinase(9-265) TPR_2(907-940) TPR_2(1033-1066) TPR_4(1033-1058) TPR_2(1081-1114) TPR_4(1081-1106) TPR_2(1201-1234) TPR_4(1201-1226) TPR_4(1283-1308)
30.cluster	116622428	Pkinase(12-266)
30.cluster	116623521	Pkinase(1-254) PD40(355-389) PD40(576-609) PD40(618-653) PD40(663-699) PD40(716-752)
30.cluster	116624929	Pkinase(35-289) PD40(387-422) PD40(566-603) PD40(612-646) PD40(652-691) PD40(746-786)
30.cluster	120404511	Pkinase(19-275)
30.cluster	21220218	Pkinase(15-269)
30.cluster	32471474	Pkinase(29-285)
30.cluster	71906078	Pkinase(9-267) PEGA(390-457)
30.cluster	86156646	Pkinase(8-264)
30.cluster	94968763	Pkinase(1-254) TPR_1(510-543) TPR_2(510-543) TPR_1(544-577) TPR_2(544-577) TPR_4(544-569) TPR_1(578-611) TPR_2(578-611) TPR_4(578-603) TPR_2(612-645) TPR_4(612-637) TPR_4(646-670)
----------------------------
31.cluster	108756948	Pkinase(33-326)
31.cluster	108757303	Pkinase(54-332)
31.cluster	108757305	Pkinase(24-323)
31.cluster	108761165	Pkinase(40-330)
31.cluster	108761534	Pkinase(29-325)
----------------------------
32.cluster	126179714	Pkinase(165-413)
32.cluster	154150293	NosD(191-261) Pkinase(417-664)
32.cluster	154151509	NosD(220-295) Pkinase(449-698)
32.cluster	18977027	Pkinase(93-351)
----------------------------
33.cluster	2633949	Pkinase(11-267) PASTA(360-424) PASTA(429-491) PASTA(497-559)
33.cluster	12724921	Pkinase(12-269) Tiny_TM_bacill(332-355) PASTA(365-428) PASTA(434-502) PASTA(506-574)
33.cluster	13701020	Pkinase(10-267) PASTA(377-440) PASTA(445-509) PASTA(514-575) Pkinase(10-267) PASTA(377-440) PASTA(445-509) PASTA(514-575) Pkinase(14-281)
33.cluster	10175124	Pkinase(10-266) PASTA(371-432) PASTA(437-499) PASTA(503-565)
33.cluster	104774276	Pkinase(18-274) PASTA(361-424) PASTA(429-492) PASTA(511-573)
33.cluster	108802877	Pkinase(9-266) APH(11-193) PASTA(346-407) PASTA(410-472) PASTA(477-541) PASTA(546-607)
33.cluster	108803785	Pkinase(13-270)
33.cluster	116490836	Pkinase(11-267) PASTA(368-431) PASTA(436-499) PASTA(504-564)
33.cluster	116626609	Pkinase(10-263) PD40(317-353) PD40(361-397) PD40(582-618) PD40(627-661) PD40(671-706) PD40(723-757)
33.cluster	116626708	Pkinase(9-266) PD40(630-665)
33.cluster	118444123	Pkinase(10-263) PASTA(374-437) PASTA(442-505) PASTA(512-576) PASTA(583-640)
33.cluster	118479084	Pkinase(15-271) PASTA(373-436) PASTA(441-503) PASTA(511-570)
33.cluster	125718643	Pkinase(12-269) PASTA(368-431) PASTA(436-504) PASTA(509-579)
33.cluster	125973093	Pkinase(10-266) PASTA(360-424) PASTA(429-491) PASTA(498-560)
33.cluster	134299570	Pkinase(10-266) PASTA(345-407) PASTA(412-475) PASTA(482-546) Pkinase(26-281) Pkinase(31-287) Usp(334-475)
33.cluster	138894697	Pkinase(11-267) PASTA(374-437) PASTA(442-505) PASTA(510-572)
33.cluster	14973227	Pkinase(12-267) PASTA(370-433) PASTA(438-505) PASTA(510-577) PASTA(582-651)
33.cluster	15024695	Pkinase(10-266) PASTA(379-441) PASTA(446-509) PASTA(516-577)
33.cluster	15459243	Pkinase(12-267) PASTA(370-433) PASTA(438-505) PASTA(510-577) PASTA(582-651) Pkinase(11-273) PASTA(360-422) PASTA(427-490) PASTA(495-557) PASTA(561-626) Pkinase(13-274)
33.cluster	16411274	Pkinase(11-267) PASTA(367-429) PASTA(435-499) PASTA(504-566)
33.cluster	16414435	Pkinase(11-267) PASTA(369-431) PASTA(437-501) PASTA(506-568) Pkinase(46-314) DUF2133(292-334) ABC1(142-261) Pkinase(34-296) Pentapeptide(454-493) Pentapeptide(504-543) Pkinase(29-279) Pkinase(12-273) APH(14-206) Pkinase(15-353)
33.cluster	18145401	Pkinase(10-266) PASTA(379-440) PASTA(445-508) PASTA(517-581) PASTA(593-648)
33.cluster	20807943	Pkinase(10-267) PASTA(348-410) PASTA(415-477) PASTA(482-545)
33.cluster	21282832	Pkinase(10-267) PASTA(377-440) PASTA(445-509) PASTA(514-575) Pkinase(16-292) Pkinase(12-279)
33.cluster	24376858	Pkinase(12-269) PASTA(370-433) PASTA(437-505) PASTA(506-579)
33.cluster	27467813	Pkinase(10-267) PASTA(375-438) PASTA(443-507) PASTA(512-573)
33.cluster	28210913	Pkinase(26-282) PASTA(372-434) PASTA(439-502) PASTA(509-573) Peptidase_M22(23-291)
33.cluster	28378319	Pkinase(11-268) PASTA(382-445) PASTA(450-512) PASTA(517-579)
33.cluster	29345043	Pkinase(12-268) PASTA(360-424) PASTA(429-495) PASTA(500-566) PASTA(571-637) PASTA(642-703)
33.cluster	29377576	Pkinase(12-268) PASTA(360-424) PASTA(429-495) PASTA(500-566) PASTA(571-637) PASTA(642-703)
33.cluster	29897506	Pkinase(11-267) PASTA(369-432) PASTA(437-499) PASTA(507-566)
33.cluster	30021950	Pkinase(11-267) PASTA(369-432) PASTA(437-499) PASTA(507-566)
33.cluster	30258509	Pkinase(11-267) PASTA(369-432) PASTA(437-499) PASTA(507-566)
33.cluster	52785557	Pkinase(11-267) PASTA(369-433) PASTA(438-501) PASTA(506-568)
33.cluster	55821411	Pkinase(12-269) PASTA(367-430) PASTA(435-504) PASTA(508-578) Pkinase(11-273) NHL(384-410) NHL(430-457) NHL(478-505)
33.cluster	76788494	Pkinase(12-269) PASTA(372-435) PASTA(440-507) PASTA(511-585)
33.cluster	83589763	Pkinase(10-267) PASTA(335-398) PASTA(403-467) PASTA(474-537)
33.cluster	89895431	Pkinase(9-265) PASTA(350-414) PASTA(419-486) PASTA(493-556)
----------------------------
34.cluster	119717589	Pkinase(17-265)
34.cluster	134098455	Pkinase(15-263) APH(17-202)
34.cluster	21220714	Pkinase(15-262) APH(17-196) WD40(348-386) RHS_repeat(366-408) WD40(395-432) RHS_repeat(412-446) WD40(534-571) RHS_repeat(551-593) WD40(575-613) PD40(625-679)
34.cluster	21221774	Pkinase(22-271) TAT_signal(329-354) PQQ(394-431) PQQ(439-473) PQQ(474-511) PQQ(610-647) PQQ(650-687)
34.cluster	21222037	Pkinase(25-278)
34.cluster	21222767	Pkinase(22-269)
34.cluster	21222873	Pkinase(15-264) UCR_Fe-S_N(332-368) TAT_signal(339-364)
34.cluster	29830359	Pkinase(16-265) PQQ(429-462) PQQ(464-500) PQQ(502-539) PQQ(546-582) PQQ(590-627) PQQ(636-673) PQQ(677-713) PQQ(716-753)
34.cluster	29830627	Pkinase(15-259)
34.cluster	29831097	Pkinase(15-272)
34.cluster	29831260	Pkinase(23-272) APH(26-205) PQQ(454-492) PQQ(494-531) PQQ(538-575) PQQ(622-659) PQQ(662-699)
34.cluster	29833341	Pkinase(29-277) APH(32-210)
34.cluster	54024334	Pkinase(15-263)
34.cluster	86739076	Pkinase(16-264)
34.cluster	86739244	Pkinase(31-280) APH(34-219)
34.cluster	86739363	Pkinase(16-264)
34.cluster	86739440	Pkinase(81-337) WD40(489-527) WD40(534-572) WD40(579-617) WD40(624-662) WD40(669-707) WD40(714-752) WD40(759-797)
34.cluster	86740152	Pkinase(17-267) APH(20-196)
34.cluster	86741129	Pkinase(24-273)
34.cluster	86741561	Pkinase(16-264) APH(19-202)
34.cluster	86741562	Pkinase(16-264) APH(19-192)
34.cluster	86741688	Pkinase(28-278) APH(31-219) WD40(494-532) WD40(538-576) WD40(583-621) WD40(628-666) WD40(673-711) WD40(718-755)
----------------------------
35.cluster	117928194	Pkinase(18-273) PASTA(342-405) PASTA(410-475) PASTA(480-542) PASTA(547-612)
35.cluster	134103045	Pkinase(7-262)
35.cluster	21221541	Pkinase(1-251) TPR_4(346-371) TPR_4(388-413) HEAT_PBS(390-416) TPR_4(431-456) HEAT_PBS(433-460)
35.cluster	29830083	Pkinase(1-251) TPR_4(304-329) TPR_4(346-371) TPR_4(388-413) TPR_4(431-456)
35.cluster	86741364	Pkinase(35-292)
----------------------------
36.cluster	116620331	Pkinase(83-376) TPR_1(495-533) TPR_2(495-533) TPR_1(549-582) TPR_2(549-582) TPR_1(597-630) TPR_4(597-622) TPR_2(604-637) TPR_1(645-678) TPR_2(645-678) TPR_1(693-726) TPR_2(693-726) TPR_4(693-718) TPR_1(741-774) TPR_2(741-774) TPR_4(741-766) TPR_1(789-822) TPR_2(789-822) TPR_4(789-814)
36.cluster	116620490	Pkinase(81-372) TPR_1(572-605) TPR_2(572-605) TPR_4(572-597) TPR_2(606-648) TPR_2(649-683) TPR_1(684-717) TPR_2(684-717) TPR_4(685-709) TPR_1(718-751) TPR_2(718-751) TPR_4(782-807) TPR_1(814-847) TPR_2(814-847) TPR_4(814-839)
36.cluster	32471012	Pkinase(86-384) TPR_1(477-510) TPR_2(477-510) TPR_4(652-677) TPR_4(688-713)
36.cluster	32476285	Pkinase(96-388) WD40(516-553) WD40(558-596) WD40(600-636) WD40(726-764) WD40(778-816) WD40(886-923) WD40(1011-1048)
36.cluster	32477437	Pkinase(89-387) TPR_2(476-509) TPR_2(510-543) TPR_2(675-708)
36.cluster	94969337	Pkinase(32-322) TPR_1(440-473) TPR_2(440-473) TPR_1(482-515) TPR_2(482-515) TPR_4(482-507) TPR_2(524-557) TPR_4(650-675) TPR_2(692-725) TPR_4(692-717) TPR_1(734-767) TPR_2(734-767) TPR_2(774-807)
----------------------------
37.cluster	113475351	Pkinase(12-266)
37.cluster	17131853	Pkinase(24-274)
37.cluster	17133011	Pkinase(10-265)
37.cluster	22298642	Pkinase(13-269)
37.cluster	37519991	Pkinase(13-259)
37.cluster	37521672	Pkinase(13-262)
37.cluster	37521696	Pkinase(15-264)
----------------------------
38.cluster	13472161	Pkinase(26-281) MAP1B_neuraxin(226-242)
38.cluster	119385168	Pkinase(20-271)
38.cluster	126464610	Pkinase(15-270)
38.cluster	27351864	Pkinase(24-278)
----------------------------
39.cluster	108805087	Pkinase(9-263)
39.cluster	111017717	Pkinase(11-265) APH(14-205)
39.cluster	111018704	Pkinase(1-192)
39.cluster	120406030	Pkinase(11-266)
39.cluster	120406349	Pkinase(11-266)
39.cluster	126435516	Pkinase(28-283)
39.cluster	126438334	Pkinase(11-266)
39.cluster	145221981	Pkinase(10-265)
39.cluster	145222263	Pkinase(14-269)
39.cluster	21223157	Pkinase(18-272) PsaX(284-320)
39.cluster	41406116	Pkinase(13-253)
----------------------------
40.cluster	116622280	Pkinase(12-252) PD40(306-341) PD40(669-700)
40.cluster	116622368	Pkinase(85-330) TPR_1(538-571) TPR_2(538-571) TPR_1(572-613) TPR_2(579-613) TPR_1(614-648) TPR_2(614-648) TPR_2(649-682) TPR_4(649-674) TPR_1(683-716) TPR_2(683-716) TPR_4(683-708) TPR_1(717-750) TPR_2(717-750) TPR_4(717-742) TPR_1(751-784) TPR_2(751-784) TPR_4(751-776)
40.cluster	116622762	Pkinase(19-260) PD40(313-350) PD40(441-487)
40.cluster	116623587	Pkinase(83-335) TPR_2(576-612) TPR_1(613-646) TPR_2(613-646) TPR_1(713-746) TPR_2(713-746) TPR_2(750-783)
40.cluster	94971261	Pkinase(12-267)
----------------------------
41.cluster	116622459	Pkinase(12-257) PD40(323-359) PD40(367-406) PD40(451-487) PD40(581-621) PD40(630-665) PD40(683-719) PD40(733-768)
41.cluster	116622825	Pkinase(17-269) PD40(312-349) PD40(358-391) PD40(442-480) PD40(588-623) PD40(632-665) PD40(719-755) PD40(764-813)
41.cluster	116625320	Pkinase(12-255) PD40(312-347) PD40(355-387) PD40(439-479) PD40(629-661) PD40(671-707) PD40(717-752)
41.cluster	116626668	Pkinase(12-258) PD40(306-344) PD40(352-385) PD40(615-651) PD40(702-737)
41.cluster	83647568	Pkinase(82-336)
----------------------------
42.cluster	9945898	Pkinase(8-259) HAT(992-1020)
42.cluster	51246425	Pkinase(12-263) PEGA(360-430) PEGA(431-501)
42.cluster	83647361	Pkinase(17-269) PEGA(347-414) DUF323(486-721)
42.cluster	90022079	Pkinase(8-259) TPR_2(581-619) TPR_2(630-663)
----------------------------
43.cluster	86739661	Pkinase(26-275) PD40(478-513) PD40(528-568) PD40(577-613) PD40(623-659) PD40(668-706)
43.cluster	86741942	Pkinase(56-305) APH(59-243) WD40(487-525) WD40(532-570) WD40(574-612) WD40(619-657) WD40(664-702) WD40(709-746) WD40(753-791)
43.cluster	86742078	Pkinase(19-265) WD40(391-429) WD40(433-471) WD40(524-562) WD40(569-605) WD40(612-649) WD40(656-692)
43.cluster	86742102	Pkinase(28-276) WD40(553-591) WD40(599-637) WD40(644-682) WD40(689-727) WD40(734-772) WD40(778-816) WD40(823-861)
43.cluster	86742726	Pkinase(22-273) WD40(589-639) WD40(661-699) WD40(706-742) WD40(796-834)
43.cluster	86743100	Pkinase(43-290)
----------------------------
44.cluster	9947763	Pkinase(237-487) zf-CCCH(417-443)
44.cluster	104780903	Pkinase(261-511)
44.cluster	119897580	Pkinase(266-514)
44.cluster	24983617	Pkinase(269-508)
44.cluster	26988816	Pkinase(269-508)
44.cluster	28852745	Pkinase(233-483) Pkinase(10-266) PASTA(371-432) PASTA(437-499) PASTA(503-565)
44.cluster	28869503	Pkinase(233-483)
----------------------------
45.cluster	118477730	Pkinase(24-273)
45.cluster	138895192	Pkinase(6-241) APH(8-179)
45.cluster	29895941	Pkinase(24-270)
45.cluster	30020390	Pkinase(24-270)
45.cluster	30256946	Pkinase(24-273)
45.cluster	52784213	Pkinase(5-237)
----------------------------
46.cluster	1817676	Pkinase(151-392) TPR_4(502-527) TPR_1(536-569) TPR_2(536-569) TPR_4(536-561) TPR_4(603-628)
46.cluster	120401718	Pkinase(153-398) TPR_4(507-532) TPR_4(608-633)
46.cluster	126433142	Pkinase(156-398) TPR_4(507-532) TPR_4(612-637)
46.cluster	19553944	Pkinase(175-421) Pkinase(15-278) NHL(425-453) NHL(468-494) Ldl_recept_b(480-520) NHL(509-536) NHL(551-578) Ldl_recept_b(563-604) NHL(593-620) NHL(635-662)
46.cluster	23494432	Pkinase(201-447)
46.cluster	31791588	Pkinase(151-392) TPR_4(502-527) TPR_4(536-561) TPR_4(603-628)
46.cluster	38234610	Pkinase(103-334)
46.cluster	41409991	Pkinase(164-406) TPR_4(515-540) TPR_4(549-574) TPR_4(616-641)
46.cluster	68535317	Pkinase(133-378) TPR_4(481-506) TPR_2(515-548) TPR_4(515-540) TPR_2(631-664) TPR_4(631-656)
----------------------------
47.cluster	108760330	Pkinase(148-392)
47.cluster	116620001	Pkinase(12-250) TPR_2(483-516) TPR_4(483-508) TPR_2(552-585) TPR_2(586-619) TPR_4(586-611) TPR_4(620-645)
47.cluster	116621582	Pkinase(65-303) PD40(361-395) PD40(403-435) PD40(624-662) PD40(671-704) PD40(760-795)
47.cluster	32475155	Pkinase(143-388)
----------------------------
48.cluster	3329124	Pkinase(19-247) zf-RanBP(365-391)
48.cluster	29834154	Pkinase(17-248)
48.cluster	29839807	Pkinase(17-248)
48.cluster	33242061	Pkinase(18-253) DUF323(376-611) Pkinase(4-292) Pkinase(19-247)
48.cluster	4377006	Pkinase(18-253)
48.cluster	8163351	Pkinase(18-253)
48.cluster	8979075	Pkinase(18-253)
48.cluster	89898773	Pkinase(16-251)
----------------------------
49.cluster	3328716	Pkinase(4-292) TPR_1(554-587)
49.cluster	29834784	Pkinase(4-287)
49.cluster	29840435	Pkinase(4-287)
49.cluster	33241430	Pkinase(4-287)
49.cluster	4376355	Pkinase(1-273)
49.cluster	8163479	Pkinase(4-287)
49.cluster	8978468	Pkinase(1-273)
49.cluster	89898141	Pkinase(2-279)
----------------------------
50.cluster	116620251	Pkinase(79-350) APH(81-282) TPR_2(474-507) TPR_1(563-596) TPR_2(563-596) TPR_1(611-644) TPR_2(611-644) TPR_1(659-692) TPR_2(659-692) TPR_1(707-740) TPR_2(707-740) TPR_1(755-788) TPR_2(755-788)
50.cluster	116620747	Pkinase(82-344) TPR_2(460-498) TPR_1(460-498) TPR_4(533-558) TPR_2(611-644) TPR_1(611-644) TPR_4(659-689) TPR_4(705-736) TPR_2(766-799) TPR_4(766-791) TPR_1(807-840) TPR_2(814-847) TPR_4(848-873) TPR_2(855-888)
50.cluster	116622939	Pkinase(80-347)
50.cluster	116626655	Pkinase(82-344)
50.cluster	116626939	Pkinase(107-374) APH(110-293) TPR_2(572-609) TPR_2(652-686) TPR_2(687-720) TPR_4(687-712) TPR_2(755-787) TPR_4(755-780) TPR_2(788-821) TPR_4(788-813) TPR_2(822-855) TPR_4(822-847)
50.cluster	21244844	Pkinase(17-290) TPR_1(402-435) TPR_2(402-435) TPR_4(402-427) TPR_2(444-477) TPR_4(444-469) TPR_4(486-511) TPR_1(612-645) TPR_2(612-645) TPR_4(612-637) TPR_2(696-729) TPR_4(696-721)
50.cluster	37520154	Pkinase(86-374) TPR_1(626-662) TPR_2(626-662) TPR_1(705-738) TPR_2(705-738) TPR_4(705-730) TPR_2(739-772) TPR_1(773-806) TPR_2(773-806) TPR_4(773-798) TPR_2(807-840) TPR_4(807-832) TPR_2(841-874) TPR_4(841-866) TPR_2(881-914) TPR_4(881-906) TPR_2(922-955) TPR_4(922-947)
50.cluster	37520484	Pkinase(34-284)
50.cluster	37523641	Pkinase(87-368) TPR_1(573-609) TPR_2(573-609) TPR_1(617-651) TPR_2(617-651) TPR_1(652-685) TPR_2(652-685) TPR_4(652-677) TPR_4(686-711) TPR_1(719-752) TPR_2(719-752) TPR_1(753-786) TPR_2(753-786) TPR_4(753-778) TPR_1(787-820) TPR_2(787-820) TPR_4(787-812) TPR_2(827-860) TPR_4(827-852) TPR_2(868-901) TPR_4(868-893)
50.cluster	85375834	Pkinase(76-315) TPR_2(638-671) TPR_2(734-767)
50.cluster	94971075	Pkinase(82-356) APH(84-277) TPR_1(665-698) TPR_2(665-698) TPR_4(665-690) TPR_1(717-751) TPR_2(717-751) TPR_2(814-847) TPR_4(814-839) TPR_2(862-895) TPR_4(862-887) TPR_1(910-943) TPR_2(910-943) TPR_4(910-935)
----------------------------
51.cluster	37519623	Pkinase(19-300)
51.cluster	37520234	Pkinase(18-304)
51.cluster	86605092	Pkinase(14-302) TPR_2(343-376) TPR_1(377-410) TPR_2(377-410)
51.cluster	86606900	Pkinase(14-302)
51.cluster	86607459	Pkinase(14-297)
----------------------------
52.cluster	13816645	TPR_1(238-271) TPR_2(238-271) TPR_2(272-304) Pkinase(366-644)
52.cluster	146303616	Pkinase(356-634)
52.cluster	15921045	TPR_1(234-267) TPR_2(234-266) TPR_2(267-300) TPR_1(268-300) Pkinase(363-641)
52.cluster	70606963	SRR(114-127) TPR_1(237-270) TPR_2(237-269) TPR_2(270-303) TPR_1(274-303) OAR(298-318) Pkinase(366-653)
----------------------------
53.cluster	116622781	Pkinase(9-280) PD40(347-385) PD40(394-426) PD40(530-565) PD40(574-608) PD40(614-649)
53.cluster	116622793	Pkinase(11-276) PD40(334-368) PD40(377-411) PD40(417-456) PD40(563-598) PD40(606-641) PD40(655-693)
53.cluster	116622913	Pkinase(15-284) TPR_2(527-560) TPR_4(527-552) TPR_1(527-560) TPR_2(598-631) TPR_1(598-631) TPR_4(632-657) TPR_2(707-740) TPR_4(747-772) TPR_2(857-890) TPR_2(897-930) TPR_4(897-922) TPR_1(897-930)
53.cluster	116623625	Pkinase(12-289) PD40(379-415) PD40(600-640) PD40(648-678) PD40(741-776)
53.cluster	116624547	Pkinase(19-288) PD40(333-370) PD40(379-413) PD40(415-460) PD40(469-507) PD40(626-661) PD40(670-702) PD40(747-789) PD40(804-839)
53.cluster	116625466	Pkinase(9-283) PD40(342-379) PD40(388-422) PD40(478-515) PD40(622-663) PD40(757-794) PD40(809-844)
53.cluster	94967294	Pkinase(16-294) PD40(393-429) PD40(475-519) PD40(664-699) PD40(749-785)
53.cluster	94967801	Pkinase(29-303) TPR_1(478-511) TPR_2(478-511) TPR_1(554-587) TPR_2(554-587) TPR_1(588-621) TPR_2(588-621) TPR_1(663-697) TPR_2(664-697) TPR_1(698-731) TPR_2(698-731)
53.cluster	94968081	Pkinase(9-281) APH(11-182) TPR_1(529-564) TPR_2(529-564) TPR_1(565-599) TPR_2(565-599) TPR_2(600-633) TPR_4(600-625) TPR_1(634-667) TPR_2(634-667) TPR_1(668-701) TPR_2(668-701) TPR_4(668-693) TPR_2(702-735) TPR_4(702-727) TPR_1(735-768) TPR_4(735-760) TPR_2(739-768)
53.cluster	94968483	Pkinase(14-289) TPR_2(580-613) TPR_2(614-648)
53.cluster	94969422	Pkinase(9-282) TPR_1(455-491) TPR_2(455-491) TPR_2(503-533) TPR_1(534-567) TPR_2(534-567) TPR_1(568-601) TPR_2(568-601) TPR_1(643-676) TPR_2(643-676) TPR_1(677-710) TPR_2(677-710)
53.cluster	94969605	Pkinase(12-284) DUF323(476-687)
53.cluster	94970115	Pkinase(9-275) APH(11-187) TPR_1(488-521) TPR_2(488-521) TPR_1(522-555) TPR_2(522-555) TPR_1(593-626) TPR_2(593-626) TPR_4(593-618) TPR_1(627-660) TPR_2(627-660) TPR_2(768-801) TPR_4(768-793) TPR_2(845-878) TPR_4(845-870) TPR_1(885-918) TPR_2(885-918) TPR_4(885-910)
53.cluster	94970396	Pkinase(9-283) APH(11-179)
53.cluster	94970962	Pkinase(12-285) TPR_1(458-494) TPR_2(458-494) TPR_1(537-570) TPR_2(537-570) TPR_2(571-604) TPR_1(646-679) TPR_2(646-679) TPR_2(680-713)
53.cluster	94971006	Pkinase(9-283) APH(11-203) TPR_1(537-570) TPR_2(537-570) TPR_1(571-604) TPR_2(571-604) TPR_1(641-674) TPR_2(641-674) TPR_4(641-666) TPR_1(675-708) TPR_2(675-708) TPR_1(709-742) TPR_2(709-742) TPR_4(709-734) TPR_2(745-778) TPR_4(851-876) TPR_1(923-956) TPR_2(923-956) TPR_4(923-948) TPR_1(971-1004) TPR_2(971-1004) TPR_4(971-996)
53.cluster	94971143	Pkinase(9-283) APH(11-209) TPR_2(493-530) TPR_2(535-572) TPR_1(573-606) TPR_2(573-606) TPR_1(643-676) TPR_2(643-676) TPR_4(643-668) TPR_4(678-702) TPR_1(708-741) TPR_2(708-741) TPR_4(708-733)
53.cluster	94971144	Pkinase(12-284) APH(14-202) PD40(349-386) PD40(394-430) PD40(660-693) PD40(749-785)
53.cluster	94971416	Pkinase(9-284) APH(11-194) PD40(388-422) PD40(431-470) PD40(478-510) PD40(797-840) PD40(856-890) PD40(899-936)
53.cluster	94971417	Pkinase(24-308) PD40(367-403) PD40(411-442) PD40(496-535) PD40(819-851)
53.cluster	94971418	Pkinase(9-283) APH(11-193) PD40(361-393) PD40(446-489) PD40(535-568) PD40(715-751)
53.cluster	94971419	Pkinase(9-278) APH(12-198) TPR_1(537-570) TPR_2(537-570) TPR_1(710-743) TPR_2(710-743) TPR_2(777-810) TPR_1(919-952) TPR_2(919-952) TPR_1(967-1000) TPR_2(967-1000)
----------------------------
54.cluster	1653478	Pkinase(34-296) Pentapeptide(454-493) Pentapeptide(504-543)
54.cluster	1653955	Pkinase(12-273) APH(14-206) PQQ(212-250)
54.cluster	1006577	Pkinase(9-267) SH3_3(446-504)
54.cluster	113474333	Pkinase(11-268) DUF323(404-632)
54.cluster	113475689	Pkinase(34-302) WD40(429-467) WD40(471-509) WD40(521-559) WD40(563-610) WD40(614-652) WD40(656-694) WD40(698-732)
54.cluster	113476216	Pkinase(8-273) RDD(284-413)
54.cluster	113476415	Pkinase(11-271) DUF323(358-586)
54.cluster	113476417	Pkinase(11-293) DUF323(385-612)
54.cluster	113477484	Pkinase(10-268) WD40(500-538) PQQ(522-560) WD40(542-580) WD40(585-623) WD40(627-665) WD40(669-707) WD40(711-749) WD40(753-791)
54.cluster	113478146	Pkinase(15-275) TPR_2(380-413) TPR_1(380-413) TPR_3(380-413) TPR_2(414-447) TPR_1(414-447) TPR_2(448-481) TPR_1(448-481) TPR_2(485-518) TPR_1(485-518) TPR_2(519-552) TPR_1(519-552) TPR_2(553-586) TPR_1(553-586) TPR_2(587-620) TPR_1(587-620) TPR_2(621-654) TPR_1(621-654) TPR_2(655-688) TPR_1(655-688) TPR_2(689-722) TPR_1(689-722)
54.cluster	17132866	Pkinase(10-272)
54.cluster	22299083	CHASE2(79-367) Pkinase(802-1059)
----------------------------
55.cluster	116333600	Pkinase(11-271) PASTA(367-430) PASTA(435-498) PASTA(503-565)
55.cluster	116492599	Pkinase(11-282) PASTA(376-439) PASTA(444-507)
55.cluster	116618605	Pkinase(11-270) PASTA(395-458) PASTA(463-526) PASTA(531-594)
55.cluster	116622546	Pkinase(85-347) APH(88-272) TPR_2(463-501) TPR_2(512-546) TPR_1(605-638) TPR_2(605-638) TPR_4(605-630) TPR_4(753-778) TPR_2(760-793) TPR_2(801-834) TPR_2(849-882)
55.cluster	116668588	Pkinase(11-278) PASTA(411-473) PASTA(478-543) PASTA(546-608)
55.cluster	124265262	Pkinase(61-325)
55.cluster	13622698	Pkinase(12-273) PASTA(372-434) PASTA(440-508) PASTA(512-589)
55.cluster	19551291	Pkinase(9-275) PASTA(369-431) PASTA(436-500) PASTA(505-565) PASTA(569-638)
55.cluster	23491868	Pkinase(9-291) PASTA(381-443) PASTA(448-512) PASTA(517-577) PASTA(581-650)
55.cluster	28895405	Pkinase(12-273) PASTA(372-434) PASTA(440-508) PASTA(512-589)
55.cluster	29830914	Pkinase(20-287) PASTA(482-546)
55.cluster	29833662	Pkinase(18-286)
55.cluster	32473469	Pkinase(47-304) DUF323(1537-1803)
55.cluster	68535099	Pkinase(12-279) PASTA(449-511) PASTA(516-580) PASTA(585-645) PASTA(649-717)
55.cluster	83646939	Pkinase(20-278)
----------------------------
56.cluster	146303114	PPC(382-455) PepSY(413-476) Pkinase(503-815)
56.cluster	146304560	PsbK(32-73) Pkinase(468-788)
56.cluster	15921012	Pkinase(382-687)
56.cluster	70607598	Pkinase(400-714)
----------------------------
57.cluster	108756902	Pkinase(12-287)
57.cluster	108759111	Pkinase(4-272) TPR_2(443-476) TPR_1(477-510) TPR_2(477-510) TPR_4(511-536) TPR_4(545-570) TPR_1(578-611) TPR_2(578-611) TPR_4(578-603) TPR_1(612-645) TPR_2(612-645) TPR_4(612-637) TPR_4(646-671)
57.cluster	108762650	Pkinase(24-305)
57.cluster	108762958	Pkinase(15-291)
57.cluster	108762968	Pkinase(18-293) PEGA(864-933)
57.cluster	108763617	Pkinase(16-287) TPR_2(549-582) TPR_1(583-616) TPR_2(583-616)
57.cluster	86158893	Pkinase(7-283) PEGA(477-543)
----------------------------
58.cluster	113476169	Pkinase(7-287) GAF(1355-1495) HisKA(1551-1648) HATPase_c(1693-1807)
58.cluster	17129668	Pkinase(12-290) GAF(1356-1498) HisKA(1547-1644) HATPase_c(1683-1806)
58.cluster	17131775	Pkinase(7-276) GAF(1366-1510) PAS(1524-1638) PAS_4(1530-1643) PAS_3(1550-1635) HisKA(1684-1750) HATPase_c(1826-1946)
58.cluster	17132825	Pkinase(19-299) GAF(1382-1531) GAF(1569-1713) HATPase_c(1893-2014)
----------------------------
59.cluster	119900177	Pkinase(41-312)
59.cluster	120610153	Pkinase(21-291)
59.cluster	120612691	Pkinase(29-309)
59.cluster	121593051	Pkinase(61-341) PIR(381-398)
59.cluster	124266686	Pkinase(15-283)
----------------------------
60.cluster	17132301	Pkinase(19-291)
60.cluster	17132302	Pkinase(20-296)
60.cluster	17133654	Pkinase(14-292)
60.cluster	22297988	Pkinase(18-293)
60.cluster	86604933	Pkinase(17-292)
----------------------------
61.cluster	2131007	Pkinase(16-292) Potass_KdpF(340-364)
61.cluster	108758719	Pkinase(21-271)
61.cluster	120402048	Pkinase(9-274) SBP_bac_3(349-572)
61.cluster	134097137	Pkinase(13-274)
61.cluster	13881430	Pkinase(16-292)
61.cluster	145225785	Pkinase(17-283)
61.cluster	145225811	Pkinase(9-269) SBP_bac_3(346-569)
61.cluster	29827698	Pkinase(26-286)
61.cluster	31792931	Pkinase(16-292)
61.cluster	41408124	Pkinase(12-271)
61.cluster	41408129	Pkinase(17-268)
----------------------------
62.cluster	108757504	Pkinase(9-280) PEGA(615-685)
62.cluster	108758235	Pkinase(8-277) PEGA(456-525)
62.cluster	108759758	Pkinase(16-287)
62.cluster	108759765	Pkinase(29-302) PEGA(563-634)
62.cluster	108760861	Pkinase(11-282)
62.cluster	108760907	Pkinase(6-276) PEGA(641-709)
62.cluster	108760985	Pkinase(395-665)
62.cluster	108761001	Pkinase(16-287) PEGA(688-763) PEGA(765-837)
62.cluster	108761425	Pkinase(25-296)
62.cluster	108761736	Pkinase(25-299)
62.cluster	108762112	Pkinase(19-290)
62.cluster	108762187	Pkinase(39-310)
62.cluster	108763014	Pkinase(35-300)
62.cluster	108763056	Pkinase(9-284)
62.cluster	108763631	Pkinase(34-305)
----------------------------
63.cluster	113866975	Pkinase(24-291)
63.cluster	119900250	Pkinase(48-319)
63.cluster	120612228	Pkinase(18-285)
63.cluster	121593345	Pkinase(18-285)
63.cluster	121603724	Pkinase(18-285) DUF1979(96-156)
63.cluster	121611074	Pkinase(18-285)
63.cluster	124267892	Pkinase(18-293)
63.cluster	134095313	Pkinase(18-292)
63.cluster	17429176	Pkinase(5-272)
63.cluster	34499304	Pkinase(2-262)
63.cluster	71909460	Pkinase(18-288)
63.cluster	89900417	Pkinase(18-285)
63.cluster	91774401	Pkinase(26-297)
63.cluster	91787233	Pkinase(18-285)
----------------------------
64.cluster	119025056	Pkinase(14-281) PASTA(400-465) PASTA(470-533) PASTA(536-600) PASTA(605-661)
64.cluster	119026032	Pkinase(26-282) PASTA(446-511) PASTA(516-587) PASTA(592-654) PASTA(659-728)
64.cluster	126435861	Pkinase(22-285)
64.cluster	134098292	Pkinase(6-266) PASTA(391-453) PASTA(456-522) PASTA(527-592) PASTA(594-652)
64.cluster	145223559	Pkinase(22-281)
64.cluster	145595768	Pkinase(18-292) PASTA(400-463) PASTA(468-531) PASTA(536-599) PASTA(604-660)
64.cluster	21220588	Pkinase(28-290) PASTA(404-467) PASTA(472-535) PASTA(539-602) PASTA(607-667)
64.cluster	21222231	Pkinase(20-287) PASTA(486-550)
64.cluster	23325797	Pkinase(14-281) PASTA(406-467) PASTA(472-536) PASTA(539-601) PASTA(606-665)
64.cluster	23326698	Pkinase(14-276) PASTA(470-539) PASTA(544-614) PASTA(619-681) PASTA(686-744)
64.cluster	28493183	Pkinase(16-271) PASTA(337-398) PASTA(403-462) PASTA(473-535) PASTA(540-600)
64.cluster	29832634	Pkinase(26-281) PASTA(383-446) PASTA(451-514) PASTA(518-583) PASTA(588-648)
64.cluster	41408012	Pkinase(6-262)
64.cluster	50842217	Pkinase(15-284)
64.cluster	68535808	Pkinase(14-277) PASTA(438-500) PASTA(503-567) PASTA(572-635) PASTA(637-702) PASTA(704-759)
----------------------------
65.cluster	108757782	Pkinase(111-366) TPR_4(404-429) TPR_4(479-504) TPR_2(572-605) TPR_4(572-597) TPR_2(613-646) TPR_2(707-746) TPR_1(838-881) TPR_2(838-881) TPR_1(974-1019) TPR_1(1080-1111) TPR_2(1080-1111) TPR_1(1117-1150) TPR_2(1117-1150) TPR_4(1117-1142) TPR_2(1169-1202)
65.cluster	108759118	Pkinase(6-271) PEGA(438-510)
65.cluster	108759959	Pkinase(28-300) PEGA(452-524)
65.cluster	108760153	Pkinase(18-286)
65.cluster	108762484	Pkinase(29-299) TonB(607-641)
65.cluster	116619169	Pkinase(9-275) APH(11-208) PD40(333-370) PD40(379-410) PD40(428-463) PD40(472-512) PD40(622-657) PD40(666-702) PD40(711-746) PD40(754-784)
65.cluster	116623034	Pkinase(12-284) PD40(470-505) PD40(606-637) PD40(643-677) PD40(731-766)
65.cluster	116623060	Pkinase(71-326) TPR_1(569-602) TPR_2(569-602) TPR_4(569-594) TPR_1(603-636) TPR_2(603-636) TPR_4(603-628) TPR_1(639-672) TPR_2(639-672) TPR_4(639-664) TPR_1(673-706) TPR_2(673-706) TPR_2(707-740) TPR_4(707-732) TPR_1(739-772) TPR_2(771-804) TPR_4(771-796) TPR_2(813-846) TPR_4(846-871) TPR_1(915-948) TPR_2(915-948) TPR_4(915-940)
65.cluster	116625010	Pkinase(23-293) PD40(354-392) PD40(401-436) PD40(482-522) PD40(620-658) PD40(667-702) PD40(712-746) PD40(756-791)
65.cluster	116626431	Pkinase(12-274) PD40(322-358) PD40(445-484) PD40(615-650) PD40(705-743)
65.cluster	126433388	Pkinase(9-269) APH(11-189) SBP_bac_3(366-590)
65.cluster	32475633	Pkinase(77-342)
65.cluster	32477250	Pkinase(144-399)
65.cluster	38232689	Pkinase(10-276) PASTA(392-454) PASTA(459-523) PASTA(528-588) PASTA(592-661)
65.cluster	94969743	Pkinase(9-280) PD40(384-419) PD40(428-465) PD40(473-509) PD40(706-742) PD40(833-871)
65.cluster	94971422	Pkinase(9-279) APH(11-189) TPR_1(500-533) TPR_2(500-533) TPR_1(577-610) TPR_2(577-610) TPR_4(577-602) TPR_1(611-644) TPR_2(611-644) TPR_2(645-678) TPR_4(645-670) TPR_1(679-712) TPR_2(679-712) TPR_1(749-782) TPR_2(749-782) TPR_4(749-774)
----------------------------
66.cluster	111020043	Pkinase(179-481) DUF2432(724-743)
66.cluster	111021377	Pkinase(10-314) APH(12-225)
66.cluster	111022033	Pkinase(8-316) Phospholamban(402-455) TAT_signal(521-548)
66.cluster	111023678	Pkinase(158-462)
66.cluster	32475105	Pkinase(208-521) APH(210-439)
66.cluster	54024689	Pkinase(168-474) TAT_signal(679-703)
----------------------------
67.cluster	1652588	Pkinase(46-314)
67.cluster	113474087	Pkinase(34-301) WD40(309-347) WD40(355-393) WD40(401-439) WD40(443-481) WD40(485-523) WD40(527-564) WD40(568-605)
67.cluster	113474330	Pkinase(11-271) DUF323(385-613) Pkinase(12-273) PASTA(372-434) PASTA(440-508) PASTA(512-589)
67.cluster	113474331	Pkinase(11-268) DUF323(385-613)
67.cluster	113474332	Pkinase(11-271) PepSY(171-237) TAT_signal(296-319) DUF323(389-617)
67.cluster	113474678	Pkinase(34-297) TPR_1(327-360) TPR_2(327-360) TPR_1(361-394) TPR_2(361-394) TPR_1(395-428) TPR_2(395-428) TPR_2(429-462)
67.cluster	113476860	Pkinase(15-281)
67.cluster	113477154	Pkinase(34-297) TEP1_N(218-246) WD40(368-406) WD40(410-448) WD40(452-490) WD40(494-532) WD40(536-574) WD40(582-620) WD40(624-662) TEP1_N(627-657)
67.cluster	17130658	Pkinase(49-309)
67.cluster	17130683	Pkinase(37-303) DUF323(375-613)
67.cluster	17131426	Pkinase(10-268)
67.cluster	17131503	Pkinase(9-275)
67.cluster	17131504	Pkinase(45-316)
67.cluster	17132363	Pkinase(34-295) Pentapeptide(418-457) Pentapeptide(458-497)
67.cluster	17132907	Pkinase(10-268) TPR_1(329-362) TPR_2(329-362) NSF(348-359) TPR_3(360-396) TPR_1(363-396) TPR_2(363-396) NSF(382-393) TPR_1(397-430) TPR_2(397-430) TPR_3(397-430) TPR_1(431-464) TPR_2(431-464) NSF(450-461) TPR_1(465-498) TPR_2(465-498) TPR_3(465-498) NSF(484-495) TPR_1(499-532) TPR_2(499-532) TPR_1(533-566) TPR_2(533-566) TPR_1(567-600) TPR_2(567-600) TPR_3(567-600) NSF(586-597) TPR_1(601-634) TPR…
67.cluster	17133132	Pkinase(10-271)
67.cluster	17133502	Pkinase(9-272)
67.cluster	17133504	Pkinase(10-271)
67.cluster	17133975	CHASE2(63-355) Pkinase(483-741)
67.cluster	22298869	Pkinase(34-299) Pentapeptide(403-442) Pentapeptide(453-492)
67.cluster	22299003	Pkinase(10-271)
67.cluster	22299975	Pkinase(48-320)
67.cluster	37521121	Pkinase(10-276)
67.cluster	86606530	Pkinase(36-291) APH(38-233) Pentapeptide(399-438)
67.cluster	86606961	Pkinase(15-273) TPR_1(298-331) TPR_2(298-331) TPR_1(332-365) TPR_2(332-365) TPR_4(332-357) TPR_1(366-399) TPR_2(366-399) TPR_4(366-394) TPR_1(400-433) TPR_2(400-433) TPR_1(434-467) TPR_2(434-467) TPR_4(434-459) TPR_1(468-501) TPR_2(468-501) TPR_1(502-535) TPR_2(502-535) TPR_1(548-581) TPR_2(548-581) TPR_1(582-615) TPR_2(582-615) TPR_4(582-607) TPR_1(616-649) TPR_2(616-649) TPR_4(616-641) TPR_1(65…
----------------------------
68.cluster	108757908	Pkinase(40-310) PEGA(400-472)
68.cluster	116621572	Pkinase(9-271)
68.cluster	116621573	Pkinase(9-275)
68.cluster	116621584	Pkinase(14-273) TPR_1(461-494) TPR_2(461-494) TPR_4(461-486) TPR_2(569-602) TPR_4(570-594) TPR_1(603-636) TPR_2(603-636)
68.cluster	116622694	Pkinase(9-275) PD40(331-366) PD40(375-407) PD40(409-444) PD40(502-537) PD40(546-580) PD40(589-624) PD40(633-667)
68.cluster	116625897	Pkinase(9-275) APH(11-188) PD40(343-379) PD40(388-420) PD40(435-469)
68.cluster	29830915	Pkinase(19-281)
68.cluster	86160512	Pkinase(58-323) APH(61-261) HEAT_PBS(603-629)
68.cluster	86742862	Pkinase(23-285) NHL(420-447) NHL(476-503) NHL(534-561) NHL(590-617) NHL(646-673) NHL(689-716)
----------------------------
69.cluster	108762298	Pkinase(17-286)
69.cluster	108762839	Pkinase(16-284)
69.cluster	114798457	Pkinase(80-335) TPR_2(456-489) TPR_4(456-481) TPR_1(494-527) TPR_2(494-527) TPR_4(494-519) TPR_4(536-561) TPR_1(578-611) TPR_4(578-603) TPR_1(620-653) TPR_2(620-653) TPR_4(620-645) TPR_1(661-694) TPR_2(661-694) TPR_4(661-686) TPR_2(745-778) TPR_4(745-770)
69.cluster	117927230	Pkinase(19-281) PASTA(354-416) PASTA(421-483) PASTA(486-548)
69.cluster	119714294	Pkinase(12-277) PASTA(355-418) PASTA(423-484) PASTA(487-549)
69.cluster	119962857	Pkinase(27-294) PASTA(409-471) PASTA(476-541) PASTA(544-606)
69.cluster	134097469	Pkinase(9-273)
69.cluster	54023701	Pkinase(6-262) PASTA(393-455) PASTA(458-521) PASTA(526-589) PASTA(591-650)
69.cluster	86157474	Pkinase(8-278)
69.cluster	86157561	Pkinase(10-279) APH(14-199)
69.cluster	86741763	Pkinase(18-279) PASTA(424-487) PASTA(492-555) PASTA(560-625) PASTA(644-703)
----------------------------
70.cluster	13092968	Pkinase(6-262)
70.cluster	108758216	Pkinase(15-284)
70.cluster	108758255	Pkinase(45-308) APH(24-292)
70.cluster	108759164	Pkinase(71-334)
70.cluster	108759500	Pkinase(19-284)
70.cluster	108760510	Pkinase(10-273) Pkinase(39-286) Pkinase(18-252) Pkinase(12-242) Pkinase(13-272) PQQ(369-406) PQQ(409-446) PQQ(449-486) PQQ(561-598) PQQ(601-638) Pkinase(50-312)
70.cluster	108762243	Pkinase(19-283)
70.cluster	108763488	Pkinase(68-333)
70.cluster	111018124	Pkinase(17-273) PASTA(413-475) PASTA(478-542) PASTA(547-610) PASTA(612-671)
70.cluster	111019572	Pkinase(14-274)
70.cluster	116619999	Pkinase(77-327) TPR_4(495-520) TPR_2(547-580) TPR_4(547-572) TPR_2(587-620) TPR_4(587-612) TPR_2(633-671) TPR_2(729-762) TPR_4(729-754)
70.cluster	116625893	Pkinase(10-270) PD40(377-415) PD40(608-642) PD40(652-688) PD40(698-735) PD40(745-780)
70.cluster	116626707	Pkinase(82-348) APH(84-261) PD40(412-447) PD40(457-490) PD40(496-542) PD40(554-593) PD40(601-640) PD40(740-776) PD40(826-861) PD40(870-905)
70.cluster	124268135	Pkinase(24-291) PEGA(394-459)
70.cluster	126435989	Pkinase(17-272)
70.cluster	19553377	Pkinase(14-272) PASTA(418-480) PASTA(483-547) PASTA(552-615) PASTA(617-682) PASTA(684-739)
70.cluster	21225517	Pkinase(11-278) TPR_2(374-407) TPR_4(374-399) HEAT_PBS(376-409) TPR_4(413-438) HEAT_PBS(418-442) TPR_2(458-491) TPR_4(458-483) TPR_2(500-533) TPR_4(500-525) TPR_2(542-575) TPR_4(542-567) TPR_2(584-617) TPR_4(584-609) HEAT_PBS(586-613) TPR_2(626-659) TPR_4(626-651) TPR_2(668-701) TPR_2(710-743) TPR_4(710-735)
70.cluster	23493912	Pkinase(14-269) PASTA(418-480) PASTA(483-547) PASTA(552-615) PASTA(617-682) PASTA(684-741)
70.cluster	29827806	Pkinase(11-278) TPR_2(380-413) TPR_4(380-405) TPR_2(422-455) TPR_4(422-447) TPR_2(464-497) TPR_2(506-539) TPR_4(506-531) TPR_1(548-581) TPR_2(548-581) TPR_4(548-573) TPR_2(590-623) TPR_4(590-615) TPR_2(632-665) TPR_4(632-657) TPR_1(716-749) TPR_2(716-749) TPR_4(716-741)
70.cluster	29831643	Pkinase(8-273)
70.cluster	32473866	Pkinase(12-275)
70.cluster	32474038	Pkinase(87-336) TPR_2(477-510) TPR_1(521-554) TPR_2(521-554) TPR_2(561-594) TPR_4(561-586) TPR_1(662-695) TPR_2(662-695) TPR_4(662-687) TPR_2(710-743)
70.cluster	32476260	Pkinase(154-412)
70.cluster	32476268	Pkinase(10-269)
70.cluster	38234190	Pkinase(14-269) PASTA(406-468) PASTA(471-535) PASTA(540-602) PASTA(604-669) PASTA(671-729)
70.cluster	86159869	Pkinase(50-293) WD40(396-433) WD40(480-518) WD40(524-562) WD40(566-604) WD40(607-645) WD40(649-687) WD40(691-727) WD40(731-769) WD40(772-810) WD40(814-852) WD40(856-895) WD40(937-975) WD40(979-1017)
70.cluster	86743110	Pkinase(29-294)
70.cluster	91787132	Pkinase(9-269)
70.cluster	94971484	Pkinase(12-269)
----------------------------
71.cluster	1370255	Pkinase(14-281)
71.cluster	2078052	Pkinase(15-278) NHL(425-453) NHL(468-494) Ldl_recept_b(480-520) NHL(509-536) NHL(551-578) Ldl_recept_b(563-604) PQQ(563-602) NHL(593-620) NHL(635-662)
71.cluster	2131011	Pkinase(12-279)
71.cluster	3261596	Pkinase(16-278)
71.cluster	3261603	Pkinase(12-251)
71.cluster	111017527	Pkinase(15-274) NHL(381-408) NHL(423-450) NHL(465-492) NHL(507-534) NHL(549-575) NHL(590-615)
71.cluster	111025322	Pkinase(16-284) NHL(411-438) NHL(453-480) NHL(495-526) NHL(581-608) NHL(623-650)
71.cluster	111026927	Pkinase(17-282)
71.cluster	111026929	Pkinase(56-321) NHL(442-469) NHL(484-511) NHL(526-553) NHL(568-595) NHL(652-679)
71.cluster	120402081	Pkinase(17-272)
71.cluster	120405645	Pkinase(17-277)
71.cluster	120406577	Pkinase(12-271)
71.cluster	126433399	Pkinase(12-276)
71.cluster	126437262	Pkinase(12-271) Lpp-LpqN(362-587)
71.cluster	126437951	Pkinase(12-276)
71.cluster	134097872	Pkinase(8-268) SPOR(354-436)
71.cluster	134099731	Pkinase(7-270)
71.cluster	13880519	Pkinase(15-278) NHL(425-453) NHL(468-494) Ldl_recept_b(480-520) NHL(509-536) NHL(551-578) Ldl_recept_b(563-604) NHL(593-620) NHL(635-662)
71.cluster	13880901	Pkinase(16-278)
71.cluster	13881433	Pkinase(12-279)
71.cluster	13881827	Pkinase(14-281)
71.cluster	145221764	Pkinase(12-281)
71.cluster	145222614	Pkinase(17-277)
71.cluster	145224013	Pkinase(12-270)
71.cluster	31792458	Pkinase(16-278)
71.cluster	31792934	Pkinase(12-279)
71.cluster	31793271	Pkinase(14-281)
71.cluster	41407430	Pkinase(12-274)
71.cluster	41408602	Pkinase(16-276)
71.cluster	41409485	Pkinase(17-280) NHL(417-445) NHL(460-486) NHL(501-528) NHL(543-570) NHL(585-612) NHL(627-654)
71.cluster	54022822	Pkinase(12-274)
71.cluster	54024394	Pkinase(12-277)
71.cluster	54024395	Pkinase(13-276)
71.cluster	54026222	Pkinase(5-269)
71.cluster	54026639	Pkinase(11-273)
71.cluster	54026640	Pkinase(11-275)
71.cluster	54026641	Pkinase(15-279)
----------------------------
72.cluster	108757646	Pkinase(17-284)
72.cluster	108762185	Pkinase(17-284) APH(19-202)
72.cluster	108763095	Pkinase(17-284) APH(19-195)
72.cluster	108763545	Pkinase(17-284) APH(19-211)
